# Supplementary material for: Association of internet gaming disorder with impulsivity: role of risk preferences
Source: BMC Psychiatry. 2023 Oct 16;23:754. doi: 10.1186/s12888-023-05265-y (PMC10580621; doi:10.1186/s12888-023-05265-y)
Supplement: Supplementary file 1 — Supplementary Material 1: Data on college students' internet gaming disorder, impulsiveness, and risk appetite index [file 12888_2023_5265_MOESM1_ESM.xlsx]

## Sheet: Data
Ages	Game time per day Non1 <4 hours2 >4 hours3	Female0 Male1	Residence City1 Town2	One child1 Multi-child2	Freshman1 Sophomore2 Junior3	Parents' marital status Normal1 Divorced2 Other3	BIS-B1	B2	B3	B4	B5	B6	B7	B8	B9	B10	B11	B12	B13	B14	B15	B16	B17	B18	B19	B20	B21	B22	B23	B24	B25	B26	B27	B28	B29	B30	Risk appetite index-H1	H2	H3	H4	H5	H6	H7	H8	H9	H10	H11	H12	H13
20	1	1	1	2	3	1	1	1	2	1	1	1	3	2	1	1	1	1	1	1	1	2	1	1	2	1	1	1	1	5	2	1	1	5	1	1	2	2	2	1	1	1	1	1	1	1	2	2	2
19	1	0	1	2	2	1	1	1	3	2	2	1	1	1	2	2	1	2	2	1	2	3	1	2	1	1	1	2	3	3	3	1	2	3	2	4	2	2	2	1	1	1	1	1	1	1	1	1	1
22	1	0	1	1	2	1	3	2	3	1	1	3	1	1	2	1	1	1	1	2	1	1	2	2	3	1	1	2	1	5	1	1	2	5	3	3	2	2	2	2	1	1	1	1	1	1	1	2	2
20	1	0	1	2	2	1	1	2	2	1	2	1	2	3	1	1	2	2	1	3	1	2	2	1	1	1	1	1	4	5	1	2	1	5	4	1	2	2	2	2	1	1	1	1	1	1	1	1	2
20	1	0	1	2	2	1	1	2	2	1	2	1	2	3	1	1	2	2	1	3	1	2	2	1	1	1	1	1	4	5	1	2	1	5	4	1	2	2	2	2	1	1	1	1	1	1	1	1	2
20	1	1	1	1	3	1	1	2	3	1	2	1	1	2	3	1	2	3	1	3	3	1	2	1	1	1	3	2	2	3	2	2	2	5	1	3	1	1	1	1	1	1	1	1	1	1	1	1	1
20	1	0	1	1	2	1	2	1	2	1	2	2	3	3	2	2	1	2	2	2	1	2	1	2	1	1	2	2	2	4	2	1	2	5	1	4	2	1	1	1	1	1	1	1	1	1	1	1	1
20	1	0	1	2	2	1	1	1	2	1	3	1	4	1	5	1	1	2	1	2	1	1	2	3	1	2	1	2	2	4	2	1	2	5	4	2	2	2	2	1	1	1	1	1	1	1	1	1	1
22	1	0	1	1	2	1	2	2	3	3	1	3	3	1	3	3	1	3	2	2	2	2	1	2	2	1	2	2	2	4	3	1	2	4	3	2	1	1	1	1	1	1	1	2	2	2	2	2	2
20	1	1	1	1	3	1	2	3	2	2	1	2	1	2	2	3	3	3	3	2	3	3	2	4	4	1	2	2	1	4	2	1	2	4	2	2	1	1	1	1	1	1	1	1	1	1	1	1	1
20	1	0	1	2	3	1	2	1	3	2	3	1	4	1	1	4	1	3	1	3	2	3	1	3	2	1	2	2	2	5	5	1	2	1	4	5	1	1	1	1	1	1	1	1	1	1	1	1	1
22	1	0	1	1	2	1	2	2	3	1	3	2	4	2	3	3	2	2	2	2	2	2	4	2	2	2	2	2	3	3	2	2	2	5	2	2	1	1	1	1	1	1	1	1	1	1	1	1	1
18	1	0	1	2	3	1	2	2	2	2	3	2	4	3	2	2	3	2	2	3	2	2	3	3	2	2	2	2	3	4	4	3	2	4	4	2	1	1	1	1	1	1	1	1	1	1	1	1	1
22	1	0	1	2	2	1	2	4	2	2	3	3	3	3	2	2	3	3	3	2	3	2	2	3	2	3	2	2	3	3	2	1	2	4	4	4	2	2	2	2	1	1	1	1	1	1	1	2	2
20	1	0	1	1	3	1	1	2	2	3	2	5	1	3	5	1	3	5	3	4	3	2	3	3	3	1	5	2	2	1	2	1	3	4	4	3	1	1	1	1	1	1	1	1	1	1	1	1	1
19	1	0	1	2	1	1	2	2	3	2	2	4	5	2	2	5	3	3	2	3	3	2	2	3	2	2	2	3	2	3	3	3	3	4	4	2	1	1	1	1	1	1	1	1	1	1	1	1	1
18	1	0	1	1	1	1	2	3	3	1	3	3	2	3	4	3	3	2	3	4	3	3	2	2	3	2	2	4	1	4	3	2	2	5	3	3	1	1	1	1	1	1	1	1	1	1	1	1	1
18	1	0	1	2	1	1	3	2	3	2	2	2	3	3	3	3	2	3	3	3	2	2	3	3	4	2	2	2	4	5	3	2	2	5	2	3	1	1	1	1	1	1	1	1	1	1	1	1	1
23	1	0	1	1	2	1	2	1	4	3	4	1	3	3	3	3	3	3	3	3	2	1	4	1	2	4	3	3	3	3	2	5	3	3	4	4	2	2	2	2	2	1	1	1	1	1	2	2	2
20	1	1	1	1	3	1	3	3	4	2	3	4	3	4	4	2	3	1	3	1	3	4	3	4	3	1	3	4	4	5	3	2	2	3	3	3	1	1	1	1	1	1	1	1	1	1	1	2	2
19	1	0	1	1	1	1	3	3	3	3	3	3	3	3	3	3	3	3	3	3	3	3	3	3	3	2	4	4	3	3	3	3	3	3	3	3	1	1	1	1	1	1	1	1	1	1	1	1	1
21	1	0	1	2	3	1	3	3	3	2	3	2	4	3	3	2	3	3	2	4	3	1	4	2	3	2	3	2	5	5	3	3	3	4	5	3	2	2	2	2	2	1	1	1	1	1	1	2	2
19	1	0	2	2	1	1	2	1	3	2	1	3	3	1	3	3	1	2	1	1	2	2	1	1	1	1	2	2	1	4	1	1	2	4	3	3	2	2	1	1	1	1	1	1	1	1	1	1	2
22	1	1	2	2	2	1	2	2	3	2	2	2	3	2	2	2	1	3	2	2	3	3	1	1	1	1	2	2	2	4	2	1	2	5	2	3	1	1	1	1	1	1	1	1	1	1	1	1	1
20	1	1	2	2	3	1	3	2	3	2	2	2	2	1	2	2	1	3	2	1	2	3	2	4	2	2	2	2	3	5	1	1	2	4	4	3	2	2	1	1	1	1	1	1	1	1	1	1	1
22	1	0	2	2	2	1	2	2	3	2	2	2	3	2	3	2	1	3	2	2	3	3	2	1	2	2	3	3	2	4	2	1	3	4	1	3	1	1	1	1	1	1	1	1	1	1	1	2	2
20	1	0	2	2	3	1	3	1	2	3	2	3	3	2	2	3	1	3	3	1	2	3	2	3	2	1	3	3	1	4	3	1	2	3	3	3	1	1	1	1	1	1	1	1	1	1	1	1	1
18	1	0	2	2	1	1	2	2	3	3	1	3	3	1	3	4	3	2	2	1	2	3	3	4	4	1	3	3	4	4	2	1	2	3	4	2	1	1	1	1	1	1	1	1	1	1	1	1	1
19	1	1	2	2	1	1	3	3	3	1	3	1	2	1	4	5	3	2	2	4	3	2	3	4	1	4	2	2	1	4	2	3	2	5	1	3	1	1	1	1	1	1	1	1	1	1	1	1	1
18	1	0	2	2	1	1	3	2	3	2	1	4	3	3	3	3	2	2	3	2	2	3	3	1	3	2	2	3	3	4	3	2	3	4	3	2	2	2	1	1	1	1	1	1	1	1	2	2	2
20	1	0	2	2	3	1	3	2	3	3	3	3	2	3	2	3	2	3	2	2	2	3	2	3	3	2	3	4	2	3	3	2	3	3	3	3	2	2	2	1	1	1	1	1	1	1	2	2	2
18	1	1	2	2	1	1	3	2	3	4	1	3	4	3	3	4	2	3	3	2	3	4	1	3	3	1	2	2	2	4	4	1	1	3	3	3	1	1	1	1	1	1	1	1	1	1	1	2	2
19	1	0	2	2	2	1	2	3	3	3	3	3	3	3	2	3	3	2	2	3	3	2	3	2	2	3	2	3	2	4	2	3	2	3	4	3	1	1	1	1	1	1	1	1	1	1	1	2	2
23	1	0	2	2	1	1	2	3	2	3	2	2	4	3	2	4	3	2	3	2	2	2	2	3	2	2	3	4	4	2	4	2	2	3	4	3	2	1	1	1	1	1	1	1	1	1	1	1	1
19	1	0	2	2	1	1	2	2	3	4	3	3	3	3	2	2	3	4	2	3	3	1	3	4	2	1	3	3	2	4	4	1	2	4	3	4	1	1	1	1	1	1	1	1	1	1	1	1	1
20	1	0	2	2	3	1	2	2	3	2	3	3	4	3	2	4	3	4	3	3	2	2	4	2	3	2	2	2	4	3	4	3	3	3	2	2	2	2	2	1	1	1	1	1	1	1	1	2	2
19	1	0	2	2	2	1	3	2	3	3	2	3	4	2	3	3	2	3	3	3	3	4	3	2	2	3	3	4	3	4	3	3	3	3	3	3	1	1	1	1	1	1	1	1	1	1	1	1	1
20	1	0	2	2	3	1	3	2	2	3	3	2	3	4	3	4	3	3	4	4	4	4	3	2	3	2	3	3	2	4	3	2	4	3	3	3	1	1	1	1	1	1	1	1	1	1	1	1	1
19	1	0	2	2	1	1	3	2	3	2	3	2	4	4	3	4	4	3	4	4	3	4	4	4	3	2	3	4	2	3	3	3	2	3	2	3	2	2	2	1	1	1	1	1	1	1	1	2	2
23	1	0	2	1	2	1	4	4	4	3	2	3	5	2	4	4	3	3	4	2	2	3	3	2	4	3	3	2	5	4	5	2	2	3	4	3	1	1	1	1	1	1	1	1	1	1	1	1	2
23	1	0	2	1	2	1	4	4	4	3	2	3	5	2	4	4	3	3	4	2	2	3	3	2	4	3	3	2	5	4	5	2	2	3	4	3	1	1	1	1	1	1	1	1	1	1	1	1	2
21	1	0	2	1	3	1	3	4	4	3	4	3	3	2	4	4	4	3	4	4	3	2	4	2	3	3	3	4	3	3	4	3	3	3	2	4	1	1	1	1	1	1	1	1	1	1	1	1	1
19	1	0	2	2	2	1	3	3	3	2	5	4	3	3	4	3	3	3	3	3	4	4	4	4	4	2	3	4	4	3	3	2	3	4	3	4	1	1	1	1	1	1	1	1	1	1	1	1	1
21	1	0	2	2	3	1	4	3	3	3	4	2	5	3	3	4	4	4	3	4	2	2	4	4	2	5	3	4	4	4	5	3	2	2	4	4	2	2	2	2	1	1	1	1	1	1	1	1	1
18	2	0	1	2	1	1	1	2	4	3	2	2	3	2	2	3	1	2	3	2	3	4	2	3	4	1	3	3	2	3	2	2	4	2	1	4	1	1	1	1	1	1	1	1	1	1	1	2	2
22	2	0	1	1	2	1	1	2	2	2	2	2	3	1	2	2	2	1	1	1	1	1	1	1	1	1	2	3	3	4	3	1	1	4	3	2	2	2	1	1	1	1	1	1	1	1	1	1	2
18	2	0	1	2	1	1	1	1	3	1	4	2	1	1	2	5	1	1	1	1	1	1	1	1	1	1	1	3	3	5	1	1	3	5	3	3	1	1	1	1	1	1	1	1	1	1	1	1	1
20	2	0	1	2	2	1	1	1	2	1	3	1	4	1	5	1	1	2	1	2	1	1	2	3	1	2	1	2	2	4	2	1	2	5	4	2	2	2	2	1	1	1	1	1	1	1	1	1	1
18	2	0	1	2	1	1	2	3	3	1	1	1	3	1	3	2	1	1	3	2	1	2	1	1	1	2	2	3	3	5	2	1	1	5	1	4	2	2	2	1	1	1	1	1	1	1	1	1	1
22	2	0	1	2	3	1	3	2	3	3	2	2	3	1	3	2	2	2	3	1	2	3	1	1	1	1	2	3	1	5	1	1	2	5	1	3	1	1	1	1	1	1	1	1	1	1	1	1	1
20	2	1	1	1	3	1	2	4	2	2	4	2	2	1	2	2	4	2	2	1	2	2	1	2	2	1	2	2	1	4	2	1	2	4	4	2	2	2	2	2	1	1	1	1	1	1	1	1	1
19	2	0	1	2	2	1	2	2	2	2	3	2	5	3	2	2	2	3	2	1	2	2	2	1	1	1	2	2	1	3	3	2	3	4	4	1	2	1	1	1	1	1	1	1	1	1	1	1	1
20	2	0	1	1	3	1	2	2	3	2	2	2	3	2	2	2	3	2	2	2	3	1	2	1	1	1	2	3	3	3	2	1	2	5	3	3	2	2	1	1	1	1	1	1	1	1	1	1	1
18	2	1	1	2	1	1	2	2	2	2	2	2	4	1	3	2	2	2	2	2	2	3	2	2	2	2	2	2	3	2	2	2	2	4	3	3	2	2	2	1	1	1	1	1	1	1	1	2	2
20	2	0	1	1	3	1	3	1	2	2	1	3	1	1	1	3	1	3	3	3	3	1	1	2	3	1	3	4	2	5	4	1	3	3	1	3	2	2	2	1	1	1	1	1	1	1	1	2	2
24	2	1	1	2	2	1	2	4	2	2	4	2	2	2	2	2	2	2	2	2	2	2	2	2	2	2	2	2	2	4	2	2	2	4	4	2	2	1	1	1	1	1	1	1	1	1	1	1	1
20	2	0	1	1	3	1	3	3	3	4	1	1	4	1	2	3	4	2	3	1	3	2	1	2	2	1	4	2	2	3	3	1	2	3	1	4	2	2	1	1	1	1	1	1	1	1	1	1	1
22	2	0	1	2	2	1	3	1	3	2	2	4	5	2	3	3	1	3	2	2	3	1	2	3	3	1	2	2	1	3	3	1	2	4	1	3	2	1	1	1	1	1	1	1	1	1	1	1	1
22	2	0	1	2	2	1	3	1	3	2	2	4	5	2	3	3	1	3	2	2	3	1	2	3	3	1	2	2	1	3	3	1	2	4	1	3	2	1	1	1	1	1	1	1	1	1	1	1	1
22	2	0	1	2	2	1	2	2	2	2	2	2	4	2	1	3	2	1	2	3	2	2	3	2	4	2	2	3	2	4	2	2	3	4	1	4	2	2	2	2	2	2	2	1	1	1	1	1	1
22	2	0	1	1	2	1	2	2	3	1	3	2	4	2	3	3	2	2	2	2	2	2	4	2	2	2	2	2	3	3	2	2	2	5	2	2	1	1	1	1	1	1	1	1	1	1	1	1	1
18	2	0	1	1	1	1	2	1	2	2	3	3	2	3	3	3	2	3	2	3	2	2	2	1	2	2	2	3	2	4	2	2	3	3	3	3	2	1	1	1	1	1	1	1	1	1	1	1	1
19	2	0	1	1	3	1	2	2	2	3	3	2	3	3	2	3	3	2	2	2	2	1	2	2	2	3	2	2	2	4	2	2	3	4	3	3	2	2	2	1	1	1	1	1	1	1	1	2	2
18	2	0	1	1	1	1	2	3	3	2	3	3	3	3	2	1	2	2	3	3	3	2	3	3	2	2	2	2	2	4	2	2	2	4	2	3	2	2	1	1	1	1	1	1	1	1	1	1	1
20	2	0	1	2	3	1	2	2	3	2	2	2	2	3	3	3	2	3	3	2	3	3	2	2	2	2	3	3	2	4	2	2	2	4	2	3	2	2	2	1	1	1	1	1	1	1	1	1	1
20	2	1	1	1	3	1	1	2	2	1	5	1	2	5	1	1	2	1	1	5	2	2	4	2	2	4	2	2	4	4	2	4	2	5	4	2	2	2	2	1	1	1	1	1	1	1	1	1	1
18	2	0	1	2	1	1	2	3	3	1	3	4	4	3	2	2	2	3	2	2	2	2	2	3	3	2	2	3	3	4	2	1	2	5	4	2	1	1	1	1	1	1	1	1	1	1	1	1	1
18	2	0	1	1	1	1	2	3	3	3	2	3	3	3	2	3	2	3	2	3	3	2	2	3	3	2	3	3	2	4	2	2	2	3	3	2	2	2	2	1	1	1	1	1	1	1	1	1	2
22	2	0	1	2	3	1	3	2	3	5	1	2	5	1	2	5	1	3	3	3	3	2	2	3	2	1	2	4	2	3	3	2	4	2	2	3	2	2	2	2	2	2	2	1	1	1	1	1	1
19	2	0	1	2	2	1	3	2	3	3	2	2	1	5	3	2	3	3	3	2	4	3	2	2	1	1	3	2	3	3	2	2	4	4	3	3	2	2	1	1	1	1	1	1	1	1	1	1	2
18	2	0	1	2	1	1	3	3	3	3	3	2	4	1	3	4	2	4	3	1	3	3	1	3	2	3	3	2	1	4	2	3	3	2	1	5	1	1	1	1	1	1	1	1	1	1	1	1	1
21	2	1	1	1	3	1	1	1	1	1	1	5	3	3	1	1	4	4	3	4	4	2	3	2	4	4	3	3	3	4	2	4	4	2	1	3	1	1	1	1	1	1	1	2	2	2	2	2	2
19	2	0	1	2	2	1	2	2	3	3	3	2	3	2	3	3	2	3	3	3	2	3	2	3	2	3	4	3	4	3	3	3	4	3	2	3	2	2	1	1	1	1	1	1	1	1	1	2	2
18	2	0	1	1	1	1	2	2	3	3	3	3	2	3	3	3	3	1	3	3	3	3	2	3	3	3	3	4	2	4	1	3	3	4	3	3	2	2	2	1	1	1	1	1	1	1	1	1	1
20	2	0	1	1	3	1	1	1	1	1	1	3	4	4	3	2	3	1	4	3	4	3	5	2	4	4	3	2	4	3	3	4	3	3	5	4	2	2	2	1	1	1	1	1	1	1	1	2	2
23	2	0	1	2	2	1	2	3	4	3	3	4	4	3	4	4	2	3	4	3	3	3	2	3	2	2	3	2	2	4	2	3	3	2	3	4	2	2	2	2	2	2	2	1	1	1	1	1	1
23	2	0	1	2	2	1	2	3	4	3	3	4	4	3	4	4	2	3	4	3	3	3	2	3	2	2	3	2	2	4	2	3	3	2	3	4	2	2	2	2	2	2	2	1	1	1	1	1	1
18	2	0	1	1	3	1	3	3	3	3	3	2	4	4	3	4	3	2	3	3	3	3	4	3	3	3	3	3	3	3	3	3	3	3	2	3	2	1	1	1	1	1	1	1	1	1	2	2	2
20	2	0	1	2	2	1	3	3	2	3	4	3	4	2	3	4	3	4	3	4	3	2	3	3	2	3	3	4	4	4	4	2	2	3	4	2	2	1	1	1	1	1	1	1	1	1	1	1	1
21	2	1	2	1	3	1	1	1	2	2	2	2	2	2	2	1	1	2	1	2	2	2	2	2	2	1	2	2	1	5	2	1	1	4	2	3	2	2	2	2	1	1	1	1	1	1	1	1	1
18	2	1	2	2	1	1	1	1	2	2	1	2	5	1	2	2	1	3	1	1	0	3	1	3	3	1	2	2	1	4	3	1	2	4	1	3	2	2	1	1	1	1	1	1	1	1	1	2	2
21	2	0	2	2	2	1	2	1	2	2	1	2	5	2	3	3	1	1	2	1	2	3	1	3	1	1	2	3	1	3	4	1	3	2	1	3	1	1	1	1	1	1	1	1	1	1	2	2	2
20	2	0	2	2	3	1	2	1	2	2	1	2	3	2	2	2	2	2	2	3	1	2	2	1	1	1	2	2	3	4	2	2	2	5	3	2	2	1	1	1	1	1	1	1	1	1	2	2	2
19	2	1	2	2	2	1	5	1	1	3	3	1	5	1	1	5	2	1	3	1	1	1	1	1	1	1	1	4	1	5	5	1	1	5	1	1	2	2	2	1	1	1	1	1	1	1	2	2	2
20	2	0	2	2	2	1	2	1	2	2	2	3	1	2	2	1	2	2	2	2	3	3	2	2	2	1	2	2	2	4	1	2	2	4	3	4	2	2	2	1	1	1	1	1	1	1	1	2	2
21	2	1	2	2	3	1	2	2	2	2	2	2	2	1	2	2	2	3	2	2	2	3	2	2	2	2	2	2	2	4	4	2	2	4	1	2	2	1	1	1	1	1	1	1	1	1	2	2	2
20	2	1	2	2	3	1	2	1	2	2	3	2	2	2	2	3	2	1	2	2	2	3	2	2	2	1	2	3	2	5	3	1	3	4	3	2	2	2	2	1	1	1	1	1	1	1	2	2	2
23	2	0	2	2	2	1	2	2	2	1	1	3	3	2	3	2	3	3	1	2	3	3	2	1	1	2	3	2	2	4	2	2	2	5	2	3	1	1	1	1	1	1	1	1	1	1	1	2	2
20	2	0	2	2	3	1	2	2	2	2	2	2	5	2	4	4	2	3	2	2	2	4	2	2	1	2	2	2	2	2	3	1	1	4	2	2	1	1	1	1	1	1	1	1	1	1	1	1	1
18	2	0	2	2	1	1	2	3	3	3	2	2	3	2	2	3	2	2	3	2	2	2	2	2	2	2	2	2	2	4	2	2	2	4	3	3	2	2	1	1	1	1	1	1	1	1	1	2	2
21	2	0	2	2	3	1	2	2	3	2	2	3	2	2	3	2	2	3	2	3	2	2	2	3	2	3	2	3	2	3	2	2	2	3	3	4	2	2	1	1	1	1	1	1	1	1	1	1	1
22	2	0	2	2	3	1	3	1	2	2	2	3	4	2	2	2	2	2	3	2	3	3	2	2	3	1	3	3	2	3	3	2	3	4	2	3	1	1	1	1	1	1	1	1	1	1	2	2	2
23	2	0	2	2	2	1	1	3	3	2	3	3	3	2	3	2	2	2	1	3	3	2	2	2	2	1	2	1	3	4	3	1	5	4	3	3	2	2	2	1	1	1	1	1	1	1	2	2	2
19	2	0	2	2	2	1	2	2	3	1	2	3	2	2	3	2	2	2	2	3	2	3	2	4	3	2	2	2	2	4	2	1	2	5	4	3	1	1	1	1	1	1	1	1	1	1	1	1	1
22	2	0	2	2	2	1	2	1	3	2	1	4	5	2	2	1	2	3	2	4	3	3	2	1	1	2	3	3	4	3	2	2	2	5	2	3	2	1	1	1	1	1	1	1	1	1	1	1	1
19	2	0	2	2	1	1	3	1	3	1	3	1	1	2	1	2	3	3	2	3	3	3	2	4	2	3	2	3	3	3	2	3	2	5	3	3	2	2	2	1	1	1	1	1	1	1	1	1	2
22	2	0	2	2	3	1	3	2	2	2	3	3	3	2	3	3	2	3	3	3	3	1	2	2	3	2	3	2	2	3	2	2	3	4	3	3	1	1	1	1	1	1	1	1	1	1	1	1	1
18	2	0	2	2	1	1	3	3	3	3	3	3	2	2	2	2	2	3	2	2	3	3	2	2	2	2	3	3	2	5	2	2	3	3	2	3	2	1	1	1	1	1	1	1	1	1	1	2	2
23	2	1	2	2	2	1	3	1	3	2	3	1	1	3	4	3	2	2	3	3	4	4	3	1	3	2	3	1	2	4	1	1	3	5	4	3	1	1	1	1	1	1	1	1	1	1	1	1	2
23	2	1	2	2	2	1	3	1	3	2	3	1	1	3	4	3	2	2	3	3	4	4	3	1	3	2	3	1	2	4	1	1	3	5	4	3	1	1	1	1	1	1	1	1	1	1	1	1	2
19	2	0	2	2	2	1	3	3	2	2	3	2	3	2	2	3	3	3	4	1	3	3	2	2	3	2	3	3	3	4	3	2	2	3	2	3	1	1	1	1	1	1	1	1	1	1	1	1	2
19	2	0	2	2	1	1	3	1	3	2	1	3	5	1	3	5	1	2	3	1	3	4	1	5	3	1	3	3	1	4	5	1	3	5	1	3	2	2	1	1	1	1	1	1	1	1	1	2	2
18	2	0	2	2	2	1	2	3	3	4	3	3	3	3	3	3	3	2	3	2	3	2	2	3	3	2	2	2	3	3	2	2	2	3	3	3	2	2	1	1	1	1	1	1	1	1	1	2	2
18	2	0	2	2	2	1	2	3	3	4	3	3	3	3	3	3	3	2	3	2	3	2	2	3	3	2	2	2	3	3	2	2	2	3	3	3	2	2	1	1	1	1	1	1	1	1	1	2	2
19	2	0	2	2	1	1	3	2	2	3	3	3	4	2	3	3	2	4	3	1	3	3	2	2	3	2	3	1	3	4	3	2	3	3	3	2	1	1	1	1	1	1	2	1	1	1	1	1	1
18	2	0	2	2	1	1	3	3	2	3	3	2	2	2	3	2	3	1	2	3	3	3	2	3	2	2	3	3	2	4	3	2	3	4	4	4	2	1	1	1	1	1	1	1	1	1	1	1	1
19	2	0	2	2	1	1	3	3	3	4	3	3	4	1	3	4	1	4	4	1	3	4	2	2	3	2	3	3	2	3	3	2	2	2	2	3	2	2	1	1	1	1	1	1	1	1	2	2	2
21	2	0	2	2	3	1	2	2	3	3	2	3	4	3	3	4	3	2	2	3	3	4	3	3	2	2	2	2	2	4	2	2	2	2	4	4	1	1	1	1	1	1	1	1	1	1	2	2	2
21	2	0	2	2	3	1	2	2	3	3	2	2	3	3	3	3	2	3	2	3	3	3	3	3	2	3	3	3	4	4	3	3	3	3	2	3	1	1	1	1	1	1	1	1	1	1	1	1	1
19	2	0	2	2	3	1	2	2	3	3	3	2	3	4	3	2	3	3	3	4	3	1	3	2	2	3	3	3	2	5	2	3	2	5	3	4	1	1	1	1	1	1	1	1	1	1	1	1	1
21	2	0	2	2	3	1	3	3	3	3	3	3	4	2	3	4	3	3	3	2	3	3	2	3	3	2	3	4	3	3	4	2	3	3	2	3	2	1	1	1	1	1	1	1	1	1	1	1	1
21	2	0	2	2	3	1	3	2	3	3	2	4	5	2	3	3	3	4	3	2	3	4	3	2	3	2	3	3	2	3	4	2	3	3	3	3	1	1	1	1	1	1	1	1	1	1	1	1	1
18	2	0	2	2	1	1	3	3	3	4	4	2	5	2	3	4	1	3	3	3	4	2	2	3	3	2	4	4	3	4	2	2	2	4	3	3	1	1	1	1	1	1	1	1	1	1	1	1	1
21	2	0	2	2	3	1	3	2	3	3	3	2	4	3	3	4	2	4	3	3	3	3	3	3	3	3	4	3	3	3	4	3	3	2	2	3	2	2	2	1	1	1	1	1	1	1	2	2	2
20	2	1	2	2	3	1	3	4	4	3	4	2	5	3	3	3	3	3	3	3	3	2	3	2	3	3	3	3	3	3	3	2	3	3	3	3	2	2	1	1	1	1	1	1	1	1	1	1	1
20	2	0	2	2	3	1	2	4	2	2	3	1	5	3	3	4	2	1	4	2	3	3	3	3	3	3	3	5	5	4	5	3	3	4	5	3	1	1	1	1	1	1	1	1	1	1	1	1	1
20	2	0	2	2	3	1	4	4	3	3	2	3	5	3	3	3	3	3	5	3	3	5	3	5	4	2	5	4	2	2	3	2	4	3	2	3	2	2	1	1	1	1	1	1	1	1	1	1	2
20	3	0	1	1	3	1	1	1	2	2	1	3	3	1	1	2	1	3	1	1	2	2	1	1	1	1	1	1	4	4	2	1	2	5	4	3	1	1	1	1	1	1	1	1	1	1	1	1	1
23	3	0	1	1	2	1	2	2	3	2	2	3	2	2	2	2	2	3	2	2	3	1	2	2	2	2	2	3	2	3	2	2	2	4	3	3	1	1	1	1	1	1	1	1	1	1	1	1	1
20	3	0	1	2	2	1	2	3	2	2	3	3	1	2	3	3	2	2	3	3	2	1	1	4	3	2	2	3	3	1	3	2	2	3	2	2	1	1	1	1	1	1	1	1	1	1	1	1	1
20	3	0	1	2	3	1	3	2	2	3	3	2	3	2	2	3	2	2	3	2	2	3	2	3	4	2	3	3	3	3	3	2	2	3	3	2	2	1	1	1	1	1	1	1	1	1	1	1	1
20	3	0	1	2	3	1	2	3	4	3	2	3	4	2	2	3	2	2	3	2	3	3	2	3	2	2	3	3	3	2	4	2	3	4	2	3	2	2	2	1	1	1	1	1	1	1	2	2	2
19	3	0	1	1	2	1	3	3	3	3	3	3	3	3	3	3	3	3	3	3	3	3	3	3	3	3	3	3	3	4	2	2	3	3	2	3	1	1	1	1	1	1	1	1	1	1	1	1	1
20	3	1	1	1	1	1	3	3	3	3	3	3	3	3	3	3	3	3	3	3	3	3	3	3	3	3	3	3	3	3	3	3	3	3	3	3	2	2	2	2	2	2	2	2	2	2	2	2	2
20	3	0	1	1	3	1	3	3	3	3	3	3	4	3	3	3	3	2	3	3	4	3	3	4	3	2	3	3	3	4	4	2	3	4	3	4	2	2	2	2	1	1	1	1	1	1	1	1	1
21	3	0	1	2	3	1	3	3	2	3	4	1	5	1	1	5	1	5	5	2	4	1	2	5	3	4	3	3	5	4	5	4	1	5	5	1	1	1	1	1	1	1	1	2	2	2	2	2	2
20	3	0	2	2	3	1	2	2	2	2	3	2	2	3	3	2	3	3	2	4	3	2	4	2	2	3	2	2	4	4	2	3	2	4	3	3	2	2	2	1	1	1	1	1	1	1	2	2	2
21	3	0	2	2	3	1	1	4	4	3	2	1	5	3	4	4	2	4	4	2	3	1	2	1	1	3	3	1	4	3	1	4	2	4	5	3	1	1	1	1	1	1	1	1	1	1	1	1	1
21	3	0	2	2	3	1	3	3	3	3	3	3	4	2	3	4	3	3	3	2	3	3	2	3	3	2	3	4	3	3	4	2	3	3	2	3	2	1	1	1	1	1	1	1	1	1	1	1	1
18	3	0	2	1	1	1	2	3	3	3	3	2	4	3	3	5	3	3	3	3	3	3	3	2	2	2	3	3	3	4	3	3	2	3	3	3	2	2	2	1	1	1	1	1	1	1	1	1	2
18	1	1	1	1	1	1	1	2	3	1	2	3	1	1	2	3	1	2	1	1	2	1	1	4	1	2	2	2	1	4	2	1	1	5	2	3	2	2	2	1	1	1	1	1	1	1	2	2	2
18	1	1	1	2	1	1	1	2	2	3	1	1	2	3	2	2	1	3	1	2	1	4	2	3	1	1	2	3	1	5	1	1	1	5	1	1	2	2	2	2	2	2	2	2	2	2	2	2	2
20	1	0	1	1	2	1	1	1	1	1	1	3	5	1	1	1	1	3	1	1	2	2	2	2	2	5	1	1	2	5	2	2	1	4	3	1	1	1	1	1	1	1	1	1	1	1	1	1	1
18	1	0	1	2	1	1	1	3	3	1	3	1	1	2	2	1	3	1	1	4	1	3	2	1	1	1	1	3	1	5	1	2	1	5	4	3	1	1	1	1	1	1	1	1	1	1	1	1	1
20	1	0	1	2	2	1	2	3	1	3	5	1	3	3	1	1	2	1	1	3	1	1	1	1	3	2	1	3	3	4	1	2	1	5	2	1	1	1	1	1	1	1	1	1	1	1	1	1	1
20	1	0	1	1	2	1	2	2	3	3	1	3	2	1	3	3	1	2	3	2	3	2	1	3	2	1	2	2	2	4	1	1	3	3	2	3	2	2	2	1	1	1	1	1	1	1	1	1	1
20	1	1	1	2	3	1	2	2	2	3	3	2	2	1	1	1	1	2	2	2	2	3	3	1	1	1	2	2	4	5	3	1	2	5	4	3	2	2	1	1	1	1	1	1	1	1	1	1	1
18	1	1	1	2	1	1	2	1	3	2	3	2	4	2	2	2	2	2	3	2	2	3	2	2	2	2	2	3	1	4	2	1	2	4	2	3	1	1	1	1	1	1	1	1	1	1	1	1	1
18	1	1	1	1	1	1	2	2	3	2	2	1	2	3	3	2	2	2	2	4	2	2	3	2	3	3	2	2	2	3	2	2	2	4	2	2	2	2	1	1	1	1	1	1	1	1	1	1	2
20	1	1	1	1	3	1	2	2	2	1	3	1	3	2	2	2	3	1	2	2	2	2	3	1	2	2	2	3	4	4	3	2	2	5	4	2	2	2	1	1	1	1	1	1	1	1	1	1	2
20	1	0	1	2	3	1	3	3	2	3	2	2	3	2	2	2	2	3	2	2	2	2	2	3	2	2	2	2	2	4	2	2	2	4	3	3	2	2	1	1	1	1	1	1	1	1	1	1	1
18	1	0	1	2	1	1	3	1	3	3	1	2	3	1	3	4	2	2	2	2	3	4	1	2	3	1	3	3	1	3	3	4	3	2	1	3	1	1	1	1	1	1	1	1	1	1	1	1	1
20	1	1	1	1	3	1	2	3	2	2	2	4	2	1	3	2	2	4	2	2	3	2	2	1	1	2	3	3	4	3	3	2	2	4	2	3	1	1	1	1	1	1	1	1	1	1	1	1	1
20	1	1	1	2	3	1	2	1	3	1	3	3	3	3	3	2	1	3	2	1	3	3	1	2	2	1	2	3	2	5	3	1	3	5	4	2	1	1	1	1	1	1	1	2	2	2	2	2	2
18	1	1	1	1	1	1	2	2	2	2	3	2	4	2	2	2	1	4	2	3	2	3	2	3	2	2	2	2	2	3	3	3	3	4	2	3	2	2	1	1	1	1	1	1	1	1	1	2	2
20	1	1	1	1	2	1	2	2	3	3	2	2	4	2	3	4	2	2	2	2	3	3	2	2	2	2	2	2	2	3	4	2	2	4	4	3	2	2	2	1	1	1	1	1	1	1	1	1	1
20	1	1	1	1	2	1	2	2	3	3	2	2	4	2	3	4	2	2	2	2	3	3	2	2	2	2	2	2	2	3	4	2	2	4	4	3	2	2	2	1	1	1	1	1	1	1	1	1	1
18	1	0	1	1	1	1	2	3	3	2	3	2	1	2	3	2	3	2	3	3	4	4	2	2	2	2	3	3	2	3	2	2	2	4	3	3	2	2	2	1	1	1	1	1	1	1	1	1	1
18	1	0	1	1	1	1	2	2	2	1	2	3	1	4	3	2	3	3	3	3	3	3	4	2	2	2	3	2	2	5	2	3	3	4	3	3	2	2	1	1	1	1	1	1	1	1	1	1	1
20	1	1	1	1	3	1	3	2	3	3	3	2	3	3	2	3	2	2	4	2	3	4	3	4	3	2	2	3	3	2	4	2	3	3	2	4	1	1	1	1	1	1	1	1	1	1	1	1	1
20	1	1	1	1	2	1	3	3	3	2	4	2	2	4	3	2	3	3	3	3	2	2	4	3	4	4	3	2	3	4	2	4	2	2	4	3	2	1	1	1	1	1	1	1	1	1	1	1	2
20	1	0	1	1	2	1	3	3	3	3	3	3	3	3	3	3	3	3	3	3	3	3	3	3	4	2	2	3	3	3	3	3	3	3	3	3	1	1	1	1	1	1	1	1	1	1	1	1	1
20	1	1	1	1	3	1	3	3	3	3	3	3	3	3	3	3	3	3	3	3	3	3	3	3	3	3	3	3	3	3	3	3	3	3	3	3	2	2	1	1	1	1	1	1	1	1	1	1	2
20	1	0	1	2	3	1	2	3	3	3	4	3	4	3	3	4	3	3	3	3	3	3	3	3	4	3	3	3	3	3	4	3	3	2	3	3	2	1	1	1	1	1	1	1	1	1	1	1	1
20	1	0	2	2	2	1	1	1	1	1	2	1	1	2	1	1	2	1	1	2	1	1	2	1	2	2	2	1	2	5	1	2	1	5	3	2	2	2	2	1	1	1	1	1	1	1	1	1	1
19	1	1	2	2	1	1	1	1	2	1	3	1	1	1	1	1	2	2	1	3	1	3	2	2	1	1	1	2	3	4	3	1	1	5	3	3	2	2	2	1	1	1	1	1	1	1	2	2	2
20	1	0	2	2	2	1	2	1	2	2	1	1	1	2	2	2	2	2	1	1	2	3	2	3	1	2	3	2	1	2	3	2	3	5	3	2	2	2	1	1	1	1	1	1	1	1	1	2	2
20	1	1	2	1	3	1	2	2	2	2	3	2	1	2	3	2	2	1	2	2	2	2	2	1	1	1	2	3	1	4	1	2	2	5	3	3	1	1	1	1	1	1	1	1	1	1	1	1	2
20	1	1	2	1	3	1	2	2	2	2	3	2	1	2	3	2	2	1	2	2	2	2	2	1	1	1	2	3	1	4	1	2	2	5	3	3	1	1	1	1	1	1	1	1	1	1	1	1	2
20	1	1	2	2	3	1	1	1	2	2	2	2	1	3	3	1	3	2	1	4	1	1	3	2	2	2	2	2	3	3	1	3	3	5	3	3	2	2	2	2	2	1	1	1	1	1	1	1	2
19	1	0	2	1	3	1	2	2	3	1	1	3	2	1	2	2	1	2	1	2	4	3	3	2	1	2	2	3	3	4	2	1	2	5	3	3	2	2	1	1	1	1	1	1	1	1	1	1	2
20	1	0	2	2	3	1	1	3	2	1	4	1	3	2	3	3	2	3	1	2	2	1	2	1	2	2	1	2	3	5	3	1	2	5	4	1	2	2	2	1	1	1	1	1	1	1	1	1	1
19	1	0	2	2	2	1	2	2	3	2	2	3	4	2	2	3	2	2	2	2	2	2	2	2	2	2	2	2	2	3	2	2	2	4	2	3	2	2	2	1	1	1	1	1	1	1	1	1	1
18	1	0	2	2	1	1	2	2	3	2	1	3	3	1	2	4	1	5	2	1	2	2	1	3	2	1	1	1	3	4	2	1	1	5	4	4	2	2	2	1	1	1	1	1	1	1	1	1	1
19	1	1	2	1	1	1	3	2	2	3	2	1	1	1	1	3	2	3	2	3	3	3	2	2	3	3	2	3	2	4	2	1	2	3	3	3	2	2	2	1	1	1	1	1	1	1	2	2	2
22	1	1	2	1	1	1	3	1	3	2	2	3	5	1	2	3	1	2	2	3	2	2	2	1	3	2	2	2	3	3	3	2	1	5	3	2	2	2	2	2	1	1	1	1	1	1	1	1	2
22	1	1	2	2	3	1	1	2	3	4	2	3	4	2	2	2	2	3	2	3	2	2	2	2	2	2	3	3	3	2	2	2	2	2	4	2	2	2	2	2	2	2	2	1	1	1	2	2	2
21	1	1	2	2	3	1	2	2	3	2	4	2	2	2	2	3	2	2	2	2	3	2	2	2	2	2	3	2	3	4	2	2	2	4	2	3	2	2	1	1	1	1	1	1	1	1	1	1	1
22	1	0	2	2	2	1	2	2	2	1	3	2	3	3	3	2	2	2	2	3	3	2	2	2	2	2	2	2	2	4	2	2	2	5	3	3	1	1	1	1	1	1	1	1	1	1	1	1	1
22	1	0	2	2	3	1	3	2	2	2	3	3	1	2	3	1	2	3	3	3	3	2	2	3	1	1	4	3	1	5	1	1	3	4	3	3	1	1	1	1	1	1	1	1	1	1	1	1	1
20	1	1	2	2	3	1	3	2	2	3	3	2	3	2	3	3	2	2	2	3	2	3	2	2	2	2	2	2	4	2	2	1	3	4	3	3	2	2	1	1	1	1	1	1	1	1	1	1	2
20	1	1	2	2	3	1	3	2	3	3	2	2	3	1	2	3	2	3	3	2	3	2	2	3	2	1	3	2	2	3	3	2	3	4	3	3	1	1	1	1	1	1	1	1	1	1	1	1	2
22	1	0	2	2	2	1	2	3	3	2	1	3	1	2	3	1	2	3	3	2	3	3	2	2	2	2	3	2	2	3	3	1	3	5	4	4	2	2	2	1	1	1	1	1	1	1	2	2	2
20	1	0	2	2	3	1	2	2	3	3	2	2	4	3	3	2	3	3	3	2	3	2	2	2	3	2	2	2	2	4	3	2	2	4	2	3	2	2	2	1	1	1	1	1	1	1	1	1	2
19	1	1	2	1	1	1	2	3	2	2	2	2	2	2	3	2	2	2	2	3	3	4	2	3	4	4	2	4	2	4	1	1	2	5	2	4	2	1	1	1	1	1	1	1	1	1	1	1	1
24	1	1	2	2	3	1	3	2	2	3	2	2	3	2	2	3	2	2	3	2	3	3	2	2	2	2	2	3	4	4	4	2	2	4	3	3	1	1	1	1	1	1	1	1	1	1	1	1	1
21	1	1	2	2	3	1	5	1	4	5	2	5	5	2	4	1	2	1	1	2	2	2	2	1	2	1	3	1	3	4	3	2	2	5	2	3	2	1	1	1	1	1	1	1	1	1	1	1	1
21	1	1	2	2	3	1	2	2	3	3	2	3	4	3	2	3	2	3	3	2	2	2	3	3	2	1	2	3	2	4	2	2	2	4	4	3	2	2	2	1	1	1	1	1	1	1	1	2	2
18	1	0	2	2	1	1	3	2	2	1	2	2	4	2	3	3	2	4	2	3	3	4	2	3	3	2	2	3	2	4	2	2	2	3	4	3	2	2	2	1	1	1	1	1	1	1	1	2	2
20	1	1	2	2	3	1	1	1	3	1	5	1	1	5	1	1	5	1	2	3	2	3	3	2	3	4	3	3	4	3	1	4	3	4	5	2	1	1	1	1	1	1	1	1	1	1	1	1	2
21	1	0	2	1	3	1	2	2	2	2	2	1	3	3	2	3	3	1	3	4	3	3	4	3	1	3	2	2	4	5	2	3	2	4	4	2	1	1	1	1	1	1	1	1	1	1	1	1	1
20	1	0	2	1	2	1	3	2	3	3	2	3	2	2	3	3	2	3	3	2	3	3	2	3	2	2	3	3	3	3	3	2	3	3	3	3	1	1	1	1	1	1	1	1	1	1	1	1	1
19	1	1	2	2	1	1	2	2	2	3	3	4	4	2	2	3	2	4	2	3	2	3	2	3	2	2	2	2	4	3	4	1	4	3	4	2	2	2	2	1	1	1	1	1	1	1	1	1	1
19	1	0	2	1	2	1	5	1	3	3	2	2	5	2	2	4	3	3	5	1	3	2	1	5	5	1	2	5	1	2	1	1	2	3	1	5	2	2	1	1	1	1	1	1	1	1	1	1	1
19	1	1	2	2	1	1	1	1	1	1	4	4	3	4	2	3	5	3	1	3	2	1	3	1	1	3	3	3	4	5	2	5	2	5	5	1	2	2	2	1	1	1	1	1	1	1	1	2	2
22	1	1	2	2	3	1	3	3	2	3	3	3	4	4	2	3	2	2	3	3	3	3	2	2	3	2	2	3	3	4	3	2	2	5	3	2	1	1	1	1	1	1	1	1	1	1	1	2	2
18	1	1	2	1	1	1	3	2	3	3	4	2	3	3	3	3	3	3	2	2	3	3	3	2	2	2	3	3	3	4	3	2	2	4	3	3	1	1	1	1	1	1	1	1	1	1	1	1	2
20	1	1	2	1	3	1	3	3	3	2	2	3	3	3	2	3	2	2	3	3	3	2	2	3	3	3	3	3	4	3	4	3	3	4	3	3	2	2	1	1	1	1	1	1	1	1	1	1	1
19	1	0	2	2	2	1	3	2	4	1	2	4	5	2	3	1	3	4	4	2	3	2	2	2	3	3	3	3	2	4	4	3	3	5	2	4	2	2	1	1	1	1	1	1	1	1	1	2	2
21	1	0	2	2	3	1	2	2	3	3	3	3	4	3	3	4	3	3	3	3	3	3	3	3	3	2	4	3	3	3	3	2	3	3	2	3	1	1	1	1	1	1	1	1	1	1	1	1	1
18	1	0	2	2	1	1	2	3	3	3	3	2	3	4	3	2	3	1	3	4	3	2	3	2	3	5	2	3	3	4	3	4	3	5	3	2	2	2	2	1	1	1	1	1	1	1	1	1	2
21	1	1	2	2	3	1	3	3	4	3	3	2	3	2	3	4	3	2	3	2	4	4	3	4	3	2	3	3	3	4	4	2	4	2	3	2	1	1	1	1	1	1	1	1	1	1	2	2	2
20	1	1	2	2	3	1	3	2	3	3	2	3	4	4	4	4	4	3	3	3	4	3	4	4	2	2	2	3	3	2	3	2	3	4	2	3	2	2	2	2	1	1	1	1	1	1	1	2	2
20	1	0	2	2	1	1	3	3	3	3	4	1	3	4	3	3	4	4	3	4	4	4	4	2	3	4	4	3	4	2	3	4	3	3	4	3	1	1	1	1	1	1	1	1	1	1	1	1	1
18	2	0	1	2	1	1	3	2	2	1	1	2	4	1	3	3	1	2	2	3	3	3	2	3	1	1	2	2	2	5	3	2	2	5	3	4	2	1	1	1	1	1	1	1	1	1	1	1	1
19	2	1	1	1	2	1	1	1	2	1	1	1	2	1	1	1	1	3	1	1	1	1	1	1	1	1	1	2	1	5	1	1	1	5	1	1	1	1	1	1	1	1	1	1	1	1	1	1	1
18	2	1	1	1	1	1	1	1	1	1	1	5	1	1	1	1	1	1	1	1	1	1	1	5	1	1	1	1	1	5	1	1	1	5	5	1	2	2	2	1	1	1	1	1	1	1	1	1	2
18	2	1	1	1	1	1	1	1	1	1	1	1	1	5	1	2	1	1	1	2	2	2	1	2	1	2	2	1	2	2	2	2	1	4	4	2	2	2	2	1	1	1	1	1	1	1	1	1	1
18	2	1	1	2	1	1	2	1	2	2	1	1	2	1	1	2	1	5	1	1	2	1	1	2	2	1	2	2	2	5	2	1	1	4	1	1	1	1	1	1	1	1	1	1	1	1	1	1	1
19	2	1	1	1	2	1	2	2	2	2	1	1	1	2	1	1	1	3	2	2	1	1	1	2	1	1	2	1	2	5	1	2	1	5	4	2	2	2	2	2	2	1	1	1	1	1	1	2	2
21	2	1	1	2	3	1	1	1	1	1	1	1	1	1	1	2	2	3	2	3	2	1	2	1	1	1	2	2	2	5	1	2	2	5	2	3	1	1	1	1	1	1	1	1	1	1	1	1	1
22	2	1	1	1	2	1	1	1	1	1	1	1	2	1	1	1	2	1	1	2	1	6	1	1	1	1	1	5	2	2	4	1	1	5	5	1	1	1	1	1	1	1	1	1	1	1	1	1	1
18	2	1	1	2	1	1	2	1	2	2	1	3	3	1	2	2	1	2	1	1	2	2	1	2	3	1	1	2	2	4	2	1	2	4	3	3	2	2	1	1	1	1	1	1	1	1	1	2	2
21	2	1	1	1	3	1	1	5	1	1	3	1	1	3	1	1	3	1	1	2	1	1	3	1	1	5	2	2	1	4	1	1	1	5	3	2	2	2	2	2	1	1	1	1	1	1	1	2	2
18	2	0	1	2	1	1	3	1	2	1	1	2	5	1	1	1	1	5	1	2	1	2	1	1	1	1	2	2	2	5	2	1	3	5	1	2	1	1	1	1	1	1	1	1	1	1	1	1	1
20	2	0	1	1	3	1	2	2	2	1	1	1	3	2	2	1	1	1	1	2	1	1	1	2	2	2	2	3	3	5	2	1	1	5	5	1	1	1	1	1	1	1	1	1	1	1	1	1	1
19	2	0	1	2	1	1	3	3	2	2	2	2	5	2	1	1	1	1	1	2	2	1	1	3	1	3	1	2	1	5	1	1	2	5	4	1	1	1	1	1	1	1	1	1	1	1	1	1	1
20	2	0	1	1	3	1	2	1	2	2	1	2	3	1	2	2	1	4	2	1	2	2	1	3	2	1	2	3	2	4	2	1	2	3	4	2	2	2	2	1	1	1	1	1	1	1	1	1	1
18	2	1	1	2	1	1	2	2	2	2	2	1	4	1	2	2	1	2	2	2	3	2	2	1	2	1	1	1	3	4	2	1	3	4	3	3	2	2	2	1	1	1	1	1	1	1	1	2	2
19	2	1	1	2	2	1	1	2	2	2	2	2	2	2	2	2	2	2	1	2	2	2	2	2	2	2	2	2	3	4	2	2	2	4	3	2	2	1	1	1	1	1	1	1	1	2	2	2	2
20	2	1	1	1	3	1	3	1	2	1	1	2	3	1	2	5	1	1	1	1	1	2	1	2	3	1	2	3	3	4	3	4	2	3	3	2	2	2	2	1	1	1	1	1	1	1	1	1	2
18	2	0	1	2	1	1	1	2	2	1	2	3	3	2	2	2	2	2	1	2	2	1	2	1	3	1	1	2	3	5	2	1	1	5	4	3	1	1	1	1	1	1	1	1	1	1	1	1	1
19	2	0	1	1	2	1	2	2	3	2	1	2	2	2	3	2	1	3	2	2	2	2	2	2	3	1	2	2	2	4	2	1	2	4	2	3	2	2	2	1	1	1	1	1	1	1	1	1	1
22	2	0	1	2	2	1	2	1	2	1	1	1	3	3	2	2	2	2	2	3	3	2	2	1	1	2	3	2	2	5	2	2	1	5	3	2	1	1	1	1	1	1	1	1	1	1	1	1	1
20	2	1	1	2	3	1	1	1	3	2	2	1	2	1	5	5	1	1	1	3	3	1	4	1	1	1	3	1	2	5	1	3	2	5	1	3	1	1	1	1	1	1	1	1	1	1	1	1	1
19	2	0	1	1	2	1	2	2	2	2	3	3	2	2	1	2	2	2	2	2	3	2	1	1	3	1	2	2	2	4	3	1	3	4	2	3	2	2	2	2	1	1	1	1	1	1	1	2	2
21	2	0	1	2	2	1	2	2	2	2	3	1	2	2	2	2	2	1	2	1	2	3	2	2	2	2	2	3	2	4	2	2	2	5	3	2	1	1	1	1	1	1	1	1	1	1	1	2	2
20	2	0	1	1	2	1	2	2	3	3	1	3	2	1	3	3	1	2	3	2	3	2	1	3	2	1	2	2	2	4	1	1	3	3	2	3	2	2	2	1	1	1	1	1	1	1	1	1	1
18	2	0	1	1	1	1	1	1	2	2	4	2	1	2	2	2	3	2	2	2	2	3	2	2	2	2	2	3	2	4	2	2	2	3	3	2	2	1	1	1	1	1	1	1	1	1	1	1	1
21	2	1	1	1	3	1	3	2	2	2	2	3	4	1	1	2	2	2	2	1	2	1	1	2	2	1	2	3	2	5	3	1	3	4	3	3	2	2	1	1	1	1	1	1	1	1	1	1	2
18	2	0	1	1	1	1	1	1	2	2	3	2	3	3	2	2	3	3	2	1	3	3	2	3	3	1	3	4	1	4	1	1	1	3	1	3	2	1	1	1	1	1	1	1	1	1	1	1	1
19	2	1	1	1	2	1	3	2	2	2	2	1	4	1	1	3	2	1	2	1	3	4	1	1	2	1	2	4	4	4	3	1	3	4	2	2	2	2	1	1	1	1	1	1	1	1	1	1	1
18	2	0	1	2	2	1	2	2	2	1	2	3	1	2	3	2	2	1	2	2	3	1	3	1	3	1	2	3	4	5	3	1	1	5	4	1	2	2	2	1	1	1	1	1	1	1	1	1	2
18	2	0	1	2	2	1	2	2	2	1	2	3	1	2	3	2	2	1	2	2	3	1	3	1	3	1	2	3	4	5	3	1	1	5	4	1	2	2	2	1	1	1	1	1	1	1	1	1	2
19	2	0	1	1	2	1	2	2	3	1	2	2	3	2	3	2	1	3	2	2	3	1	2	2	2	1	2	1	3	4	3	2	2	5	2	3	2	2	2	1	1	1	1	1	1	1	1	1	2
19	2	0	1	2	3	1	1	1	3	3	2	2	4	2	3	2	2	2	2	2	2	2	2	2	2	2	2	2	2	4	4	2	1	4	2	2	1	1	1	1	1	1	1	1	1	1	1	1	1
18	2	1	1	1	1	1	3	2	3	3	3	2	1	2	3	2	2	2	2	4	2	2	3	2	1	1	2	2	3	5	1	2	1	4	1	2	2	2	1	1	1	1	1	1	1	1	1	1	1
20	2	1	1	2	1	1	3	2	2	3	2	2	2	3	2	2	2	3	2	2	3	2	2	2	2	1	2	3	1	4	2	2	2	4	3	2	2	2	2	2	1	1	1	1	1	1	1	2	2
18	2	0	1	2	1	1	1	2	3	3	1	2	2	2	1	3	3	3	2	3	2	3	2	4	1	1	1	2	1	4	3	1	3	3	4	3	2	2	1	1	1	1	1	1	1	1	1	1	1
20	2	0	1	2	2	1	2	2	2	4	3	2	2	2	2	2	2	2	2	2	2	2	2	4	2	2	2	2	2	4	2	2	2	4	2	2	1	1	1	1	1	1	1	1	1	1	1	1	1
18	2	1	1	2	1	1	2	2	3	3	2	2	1	3	3	2	2	3	3	2	4	2	2	2	1	1	2	3	1	4	1	2	2	4	2	4	2	2	2	1	1	1	1	1	1	1	1	1	1
18	2	0	1	1	1	1	2	1	2	3	2	1	1	2	3	3	2	3	3	2	2	3	2	2	3	2	2	3	2	5	2	2	3	3	3	1	1	1	1	1	1	1	1	1	1	1	1	1	1
19	2	0	1	2	1	1	3	2	3	2	3	2	2	2	2	3	2	2	2	2	2	3	2	2	2	2	2	2	2	4	2	2	2	4	3	2	1	1	1	1	1	1	1	1	1	1	1	2	2
20	2	1	1	2	3	1	3	1	2	2	1	2	3	1	2	3	1	3	2	2	3	4	1	3	3	1	4	3	2	4	2	1	2	5	2	3	2	2	2	2	2	1	1	1	1	1	1	1	1
21	2	1	1	1	3	1	3	2	3	3	2	2	2	2	3	2	2	3	2	2	3	2	2	3	2	2	2	2	2	3	2	2	4	3	3	2	1	1	1	1	1	1	1	1	1	1	1	1	1
21	2	1	1	1	3	1	2	2	2	3	2	1	4	2	1	3	1	3	3	2	3	4	1	3	3	1	3	2	2	5	4	1	3	2	1	3	2	2	2	2	1	1	1	1	1	1	1	2	2
18	2	0	1	2	1	1	2	3	2	2	2	2	4	2	1	2	3	2	2	2	2	4	2	2	2	2	2	2	3	4	3	2	2	4	3	2	1	1	1	1	1	1	1	1	1	1	1	1	1
18	2	0	1	1	1	1	1	3	3	2	2	2	2	1	3	2	1	3	2	3	3	3	2	3	2	2	2	2	2	4	2	2	2	5	3	3	1	1	1	1	1	1	1	1	1	1	1	1	1
19	2	0	1	1	2	1	2	2	2	3	2	1	4	2	1	3	2	3	2	2	3	3	2	2	2	2	3	3	2	3	3	2	2	4	3	3	2	2	2	2	1	1	1	1	1	1	1	1	2
19	2	0	1	1	2	1	2	2	2	3	2	1	4	2	1	3	2	3	2	2	3	3	2	2	2	2	3	3	2	3	3	2	2	4	3	3	2	2	2	2	1	1	1	1	1	1	1	1	2
18	2	0	1	1	1	1	2	2	3	1	2	3	2	2	2	3	2	3	2	3	2	2	2	1	2	2	2	3	3	5	2	2	2	5	3	3	2	2	1	1	1	1	1	1	1	1	1	2	2
19	2	0	1	2	2	1	2	2	2	2	2	2	3	2	2	3	2	3	2	2	3	2	2	2	1	1	2	3	3	5	2	2	3	5	3	3	2	1	1	1	1	1	1	1	1	1	1	1	2
19	2	1	1	1	1	1	3	2	3	3	2	3	2	3	2	2	2	2	3	3	2	1	3	1	1	2	2	2	2	4	3	2	4	4	3	3	1	1	1	1	1	1	1	1	1	1	1	1	1
20	2	1	1	1	3	1	2	3	2	2	3	3	3	2	4	2	2	3	2	2	2	3	2	2	2	2	2	3	1	4	2	2	3	4	3	2	2	2	2	1	1	1	1	1	1	1	2	2	2
20	2	1	1	1	3	1	2	1	2	2	4	2	4	2	2	2	2	2	2	3	2	3	2	2	2	2	2	3	4	4	3	2	2	4	3	2	2	2	2	1	1	1	1	1	1	1	1	2	2
21	2	1	1	1	3	1	2	2	3	2	2	2	3	2	3	3	1	2	3	1	3	3	2	3	2	2	3	3	1	3	3	1	3	4	4	3	2	2	1	1	1	1	1	1	1	1	1	1	1
20	2	1	1	2	1	1	2	3	2	2	2	2	2	3	3	2	2	3	3	4	3	3	2	2	2	2	2	2	2	4	2	3	2	4	3	2	2	2	1	1	1	1	1	1	1	1	2	2	2
22	2	1	1	2	3	1	3	2	4	3	2	2	2	4	3	2	2	3	3	2	2	2	2	2	3	2	2	3	2	4	2	2	2	3	3	3	1	1	1	1	1	1	1	1	1	1	1	1	1
21	2	1	1	1	3	1	3	4	3	3	2	3	3	2	2	2	2	2	3	2	3	2	2	3	2	2	2	3	2	3	2	2	3	4	2	3	1	1	1	1	1	1	1	1	1	1	1	2	2
18	2	0	1	1	1	1	3	1	3	3	1	3	4	1	3	3	1	3	2	3	2	2	3	2	3	1	2	3	4	4	3	2	2	3	3	3	2	2	2	1	1	1	1	1	1	1	2	2	2
20	2	1	1	1	3	1	2	3	3	4	3	3	1	2	3	2	3	2	3	2	2	2	2	2	2	3	2	2	3	3	2	3	2	4	3	3	1	1	1	1	1	1	1	1	1	1	1	1	1
22	2	0	1	2	2	1	3	2	3	3	2	2	2	3	3	3	2	2	2	2	3	3	3	2	1	1	2	3	2	4	2	2	3	4	4	3	2	2	2	1	1	1	1	1	1	1	1	1	1
18	2	0	1	1	1	1	2	3	3	2	3	3	1	2	2	2	2	3	3	2	2	2	2	3	3	2	3	3	2	4	2	2	3	4	3	3	2	2	1	1	1	1	1	1	1	1	1	1	1
19	2	0	1	1	1	1	3	1	3	4	1	3	2	1	2	5	1	3	3	1	4	4	4	1	4	1	4	2	1	5	2	1	3	2	2	4	2	2	2	1	1	1	1	1	1	1	2	2	2
18	2	0	1	2	3	1	2	2	2	3	2	1	2	3	2	3	3	2	3	3	3	2	3	2	3	4	2	2	3	2	4	2	2	4	3	3	2	2	2	2	2	2	2	2	2	2	2	2	2
21	2	0	1	2	3	1	3	2	2	3	2	3	4	2	3	3	2	3	2	2	2	1	2	3	2	2	3	2	3	4	3	2	3	3	3	3	2	2	1	1	1	1	1	1	1	1	1	1	2
19	2	0	1	1	3	1	3	1	3	2	3	1	2	3	3	2	2	3	3	2	3	2	2	3	3	2	3	4	2	2	3	2	4	4	2	4	2	2	2	1	1	1	1	1	1	1	2	2	2
19	2	0	1	2	2	1	2	3	3	3	3	2	2	4	3	2	3	2	3	3	2	3	3	2	2	3	2	3	3	3	3	2	2	3	3	2	2	1	1	1	1	1	1	1	1	1	2	2	2
19	2	0	1	1	2	1	3	3	2	3	2	2	2	2	2	2	3	3	2	4	3	3	2	2	2	2	2	3	2	4	3	3	2	5	4	2	2	2	1	1	1	1	1	1	1	1	1	2	2
19	2	0	1	1	2	1	3	3	2	3	2	2	2	2	2	2	3	3	2	4	3	3	2	2	2	2	2	3	2	4	3	3	2	5	4	2	2	2	1	1	1	1	1	1	1	1	1	2	2
19	2	1	1	1	1	1	2	4	2	3	2	2	3	2	3	3	2	3	2	2	2	3	2	2	3	2	2	3	3	4	3	3	2	5	3	2	2	2	2	1	1	1	1	1	1	1	1	1	1
19	2	1	1	1	2	1	2	2	3	3	3	2	2	3	2	3	3	2	3	4	2	2	3	2	2	2	3	3	2	4	2	3	2	4	3	4	2	2	2	2	1	1	1	1	1	1	1	2	2
18	2	1	1	1	1	1	2	2	3	2	3	3	4	3	2	3	3	3	3	3	3	2	2	2	2	2	2	3	1	4	2	3	3	4	2	4	1	1	1	1	1	1	1	1	1	1	1	1	1
18	2	0	1	1	1	1	2	2	1	2	3	3	4	3	2	4	1	5	2	2	3	2	2	5	5	4	1	2	2	3	4	1	2	3	2	3	2	2	1	1	1	1	1	1	1	2	2	2	2
18	2	0	1	2	1	1	3	2	2	2	3	1	3	3	2	3	3	1	3	3	3	3	3	3	2	3	3	3	3	3	3	3	3	4	3	2	2	1	1	1	1	1	1	1	2	2	2	2	2
22	2	0	1	1	2	1	2	2	3	3	3	3	3	2	3	3	2	3	3	2	3	3	2	4	3	2	3	3	2	2	3	2	3	3	3	3	2	2	1	1	1	1	1	1	1	1	1	2	2
19	2	0	1	1	2	1	2	2	3	3	2	2	4	3	3	3	3	2	3	2	2	3	2	2	3	2	3	3	2	4	3	2	3	4	3	3	2	2	2	1	1	1	1	1	1	1	1	1	2
18	2	0	1	1	1	1	3	2	3	2	2	2	4	3	2	3	2	2	3	4	3	1	3	3	2	3	3	2	2	2	5	2	2	5	3	3	1	1	1	1	1	1	1	1	1	1	2	2	2
19	2	0	1	2	1	1	2	1	3	1	1	1	5	2	1	2	1	4	2	3	3	5	2	3	5	1	2	3	5	5	5	3	1	5	3	2	1	1	1	1	1	1	1	1	1	1	1	1	1
21	2	0	1	2	2	1	3	2	3	3	2	3	2	2	2	3	2	2	3	4	3	3	2	2	2	2	2	4	4	4	3	3	2	4	3	3	2	2	2	1	1	1	1	1	1	1	1	2	2
18	2	1	1	2	2	1	4	2	4	2	2	3	4	2	4	3	2	2	4	2	4	2	2	3	2	2	2	2	3	4	3	2	4	2	2	4	2	2	2	2	1	1	1	1	1	1	1	2	2
20	2	0	1	1	3	1	3	3	3	2	2	2	4	2	3	4	2	2	3	2	3	3	2	3	2	2	3	4	4	4	2	2	3	3	3	4	1	1	1	1	1	1	1	1	1	1	1	1	1
20	2	1	1	2	3	1	3	3	3	2	4	3	1	3	3	2	2	3	3	4	3	4	3	3	3	2	2	3	4	3	2	2	2	3	4	2	1	1	1	1	1	1	1	1	1	1	1	1	1
18	2	0	1	1	1	1	3	3	3	3	3	3	4	3	3	3	2	2	3	3	3	3	2	3	3	2	3	3	2	3	3	2	2	3	4	3	1	1	1	1	1	1	1	1	1	1	1	1	1
20	2	0	1	2	3	1	3	2	3	3	4	3	5	1	3	4	3	3	3	1	4	4	1	3	3	1	3	3	2	3	4	1	4	3	2	4	2	1	1	1	1	1	1	1	1	1	2	2	2
23	2	0	1	1	2	1	3	2	3	2	2	3	4	2	4	3	2	4	3	3	3	3	3	2	3	2	3	3	4	2	3	2	3	4	3	3	2	2	2	2	2	2	2	1	1	1	1	2	2
18	2	0	1	1	1	1	3	2	4	4	3	2	2	4	3	4	3	3	3	3	4	2	3	2	2	3	3	2	2	4	3	3	2	2	3	4	1	1	1	1	1	1	1	1	1	1	1	1	1
18	2	0	1	1	2	1	3	2	3	3	3	2	4	2	3	4	2	3	4	3	3	4	2	2	4	2	3	3	3	3	4	2	3	3	2	3	2	2	2	1	1	1	1	1	1	2	2	2	2
20	2	1	1	2	3	1	5	1	3	3	1	2	4	2	3	4	5	3	2	1	2	4	2	3	5	2	3	2	5	5	2	3	4	1	1	4	2	2	2	2	2	2	2	1	1	1	1	1	1
21	2	0	1	2	2	1	3	3	3	3	2	3	4	2	3	3	2	3	3	2	3	2	3	2	2	2	3	2	5	4	3	3	3	4	4	3	2	2	2	2	1	1	1	1	1	1	1	1	2
19	2	0	1	1	1	1	2	2	3	4	1	3	3	2	0	4	4	3	4	1	4	3	4	2	4	4	2	4	4	2	3	4	3	2	3	4	2	2	1	1	1	1	1	1	1	1	1	1	1
18	2	0	1	2	1	1	3	2	5	3	2	4	4	2	2	4	3	4	3	2	3	3	1	3	2	2	3	3	4	4	4	1	4	4	3	2	2	1	1	1	1	1	1	2	2	2	2	2	2
20	2	1	1	1	3	1	3	3	2	3	3	2	3	4	2	2	3	3	3	4	3	3	4	3	4	3	3	4	3	3	2	3	3	2	3	3	2	2	1	1	1	1	1	1	1	1	1	1	1
19	2	0	1	2	2	1	3	2	3	3	3	3	5	2	3	4	2	4	4	2	3	3	2	2	3	3	3	3	4	3	4	3	3	2	3	3	2	2	2	1	1	1	1	1	1	1	2	2	2
20	2	0	1	2	2	1	2	2	3	4	4	3	5	3	3	4	2	3	3	3	3	4	2	3	4	2	3	2	4	3	5	1	3	2	1	4	2	2	2	1	1	1	1	1	1	1	1	1	2
20	2	1	1	1	3	1	3	3	3	3	3	4	3	4	2	2	3	4	3	3	4	4	3	2	3	4	3	2	2	3	3	3	3	4	2	3	1	1	1	1	1	1	1	1	1	1	1	1	1
20	2	0	1	2	3	1	2	5	3	5	1	1	5	1	2	5	1	5	5	1	5	1	1	5	1	1	3	5	5	1	5	5	5	1	1	5	1	1	1	1	1	1	1	1	1	1	1	1	1
18	2	1	1	2	1	1	3	2	3	4	4	3	4	2	3	4	3	3	4	4	3	4	3	4	3	3	3	4	2	3	4	3	3	2	2	2	2	2	2	1	1	1	1	1	1	1	1	2	2
18	2	0	1	1	2	1	3	3	4	4	3	3	3	3	3	4	3	4	4	4	4	3	3	3	3	2	3	2	3	3	3	3	3	2	4	4	2	2	1	1	1	1	1	1	1	1	2	2	2
18	2	0	1	2	1	1	3	3	4	1	5	1	4	4	3	3	3	3	3	4	2	3	4	2	2	2	3	3	5	4	5	3	2	5	5	2	2	2	2	2	2	2	2	1	1	1	1	1	1
19	2	0	1	2	1	1	2	3	3	3	3	3	4	4	2	3	3	2	3	4	4	4	4	3	2	3	4	4	4	3	4	4	2	4	4	3	1	1	1	1	1	1	1	1	1	1	1	2	2
19	2	1	1	2	1	1	2	3	3	4	1	2	3	3	4	5	4	3	4	3	4	4	3	4	4	3	3	5	4	3	4	3	3	2	3	4	2	2	2	1	1	1	1	1	1	1	1	2	2
18	2	1	1	1	1	1	2	3	3	4	4	4	1	5	2	3	2	4	3	5	4	5	5	3	3	2	3	5	4	3	4	5	4	2	4	3	2	2	2	1	1	1	1	1	1	1	2	2	2
20	2	0	1	1	3	1	3	4	3	4	3	4	3	4	4	4	4	4	4	5	4	3	4	2	2	4	4	3	2	5	4	4	2	4	2	4	1	1	1	1	1	1	1	1	1	1	1	1	1
20	2	1	2	1	3	1	1	1	1	1	1	1	5	1	1	1	1	1	1	1	1	1	1	1	5	1	1	1	1	5	1	1	1	5	1	1	2	2	1	1	1	1	1	1	1	1	1	1	1
20	2	1	2	2	3	1	1	2	2	1	1	1	1	2	1	1	1	1	2	1	1	1	2	1	1	1	1	2	3	5	1	1	2	5	2	2	1	1	1	1	1	1	1	1	1	1	1	1	1
20	2	0	2	2	2	1	1	1	1	1	2	1	1	2	1	1	2	1	1	2	1	1	2	1	2	2	2	1	2	5	1	2	1	5	3	2	2	2	2	1	1	1	1	1	1	1	1	1	1
18	2	1	2	1	1	1	1	2	2	1	2	2	1	1	2	1	2	1	1	3	2	1	1	1	1	1	2	2	1	5	1	1	2	5	2	1	1	1	1	1	1	1	1	1	1	1	1	1	1
22	2	1	2	2	3	1	1	2	1	1	2	3	2	1	1	1	1	2	1	1	2	2	4	4	1	1	1	1	1	2	1	1	1	5	5	1	2	2	2	2	1	1	1	1	1	1	1	2	2
20	2	1	2	1	3	1	2	1	3	2	2	1	1	1	1	2	1	1	1	1	2	1	1	2	1	1	1	2	1	5	1	1	2	5	5	2	2	2	1	1	1	1	1	1	1	1	1	2	2
20	2	0	2	1	3	1	1	3	2	2	2	1	1	1	2	2	1	2	3	1	2	1	2	1	1	1	2	3	1	4	1	2	1	5	1	2	1	1	1	1	1	1	1	2	2	2	2	2	2
19	2	1	2	2	2	1	2	2	2	2	2	1	3	2	1	3	1	2	1	1	1	1	1	1	1	2	1	2	2	5	1	1	1	5	3	2	2	1	1	1	1	1	1	1	1	1	1	1	1
21	2	1	2	2	3	1	2	2	2	2	2	4	2	2	2	1	1	2	1	2	1	1	1	2	1	1	2	1	4	2	1	1	1	5	3	1	2	1	1	1	1	1	1	1	1	1	1	1	2
19	2	0	2	1	3	1	2	1	1	1	1	3	2	1	1	1	1	3	1	1	3	1	1	1	1	1	1	3	5	5	1	1	1	5	3	2	1	1	1	1	1	1	1	1	1	1	1	1	1
20	2	1	2	2	3	1	2	3	2	2	2	1	1	2	2	2	2	2	2	2	1	2	2	1	1	2	1	2	1	4	1	1	1	4	2	2	2	2	2	1	1	1	1	1	1	1	1	2	2
21	2	1	2	1	3	1	2	2	3	1	3	1	2	2	1	2	1	3	1	1	2	3	1	1	2	1	1	3	1	5	2	1	1	4	2	2	2	1	1	1	1	1	1	1	1	1	1	1	1
19	2	0	2	2	2	1	2	2	2	2	2	2	1	1	2	2	2	2	2	2	2	2	2	1	1	1	2	2	2	4	2	1	2	5	1	2	1	1	1	1	1	1	1	1	1	1	1	1	1
20	2	0	2	2	3	1	2	2	2	2	3	1	1	1	2	2	1	1	1	2	2	2	1	2	2	1	1	2	2	4	2	1	2	5	3	3	1	1	1	1	1	1	1	1	1	1	1	1	1
21	2	1	2	2	3	1	1	2	1	1	2	2	1	3	1	2	2	3	1	2	1	2	2	3	2	2	1	1	2	4	2	2	2	4	3	2	2	2	1	1	1	1	1	1	1	1	1	1	1
20	2	1	2	1	3	1	2	2	2	2	2	2	2	2	2	2	2	1	1	2	1	2	1	2	2	2	1	2	2	4	2	2	2	4	3	2	2	2	2	2	1	1	1	1	1	1	1	1	1
21	2	0	2	2	2	1	1	1	1	2	2	1	4	1	1	3	2	1	1	2	1	3	1	1	1	1	1	1	3	5	5	2	1	5	4	3	2	2	1	1	1	1	1	1	1	1	2	2	2
22	2	0	2	2	1	1	2	1	2	2	3	2	3	2	2	4	1	3	1	1	1	1	1	1	1	1	2	2	1	5	3	1	3	4	3	2	2	2	2	1	1	1	1	1	1	1	2	2	2
22	2	0	2	2	1	1	1	1	3	2	3	2	3	2	3	2	1	3	2	2	1	2	2	1	1	1	1	2	1	4	1	1	2	5	4	2	1	1	1	1	1	1	1	1	1	1	1	1	1
18	2	0	2	2	1	1	2	2	2	3	1	2	1	2	2	2	1	3	1	2	2	3	2	2	2	1	2	1	3	4	2	1	2	3	3	3	2	1	1	1	1	1	1	1	1	1	2	2	2
20	2	0	2	2	3	1	1	2	2	2	1	2	1	2	1	2	1	2	1	2	3	1	2	1	1	1	3	3	2	4	3	2	3	5	3	3	1	1	1	1	1	1	1	1	1	1	1	1	1
18	2	1	2	1	1	1	2	2	3	2	2	3	1	2	3	1	2	4	1	1	1	2	2	3	1	1	1	2	2	5	1	1	2	5	3	1	1	1	1	1	1	1	1	1	1	1	1	1	1
18	2	1	2	1	1	1	1	2	2	2	1	1	3	1	3	3	1	3	2	1	3	3	1	1	2	2	1	1	2	3	2	4	1	5	5	1	2	2	2	2	2	2	2	2	2	2	2	2	2
21	2	1	2	2	3	1	2	4	2	1	5	1	1	5	1	1	2	2	1	1	1	1	1	5	1	5	1	1	1	5	1	1	1	3	3	3	1	1	1	1	1	1	1	1	1	1	1	1	1
21	2	1	2	2	3	1	2	2	2	2	2	2	4	2	2	3	1	1	3	2	2	3	2	2	2	1	2	1	2	3	2	1	2	4	2	4	1	1	1	1	1	1	1	1	1	1	1	1	1
21	2	1	2	2	3	1	2	2	2	2	2	2	4	2	2	3	1	1	3	2	2	3	2	2	2	1	2	1	2	3	2	1	2	4	2	4	1	1	1	1	1	1	1	1	1	1	1	1	1
18	2	1	2	2	1	1	3	2	2	1	3	2	3	2	2	1	1	3	2	1	2	2	2	3	4	2	2	2	1	3	2	1	2	4	3	2	1	1	1	1	1	1	1	1	1	1	1	1	2
20	2	1	2	1	1	1	3	3	3	1	3	1	3	2	1	1	1	3	3	2	4	1	1	1	1	1	3	4	1	3	2	1	3	3	3	3	1	1	1	1	1	1	1	1	1	1	1	1	1
21	2	0	2	2	2	1	1	2	2	2	2	2	3	1	2	2	1	2	3	1	2	2	1	3	2	1	1	3	4	4	3	1	2	5	3	2	2	2	1	1	1	1	1	1	1	1	1	2	2
18	2	1	2	2	1	1	3	2	3	1	4	2	3	2	2	2	2	1	2	2	1	2	2	2	3	2	2	2	2	3	2	2	2	4	2	2	2	2	2	1	1	1	1	1	1	1	1	1	2
20	2	1	2	2	3	1	1	2	3	2	1	2	3	1	2	3	2	3	2	1	2	3	1	3	2	1	3	2	3	3	2	1	3	3	3	3	1	1	1	1	1	1	1	1	1	1	1	1	1
20	2	0	2	1	3	1	2	1	3	3	1	3	2	2	3	2	1	1	2	2	2	2	1	1	2	1	1	3	3	5	2	2	2	5	3	3	1	1	1	1	1	1	1	1	1	1	1	1	1
18	2	1	2	2	1	1	2	1	3	3	2	2	2	2	2	1	1	2	2	3	2	3	2	2	2	2	3	2	3	4	1	2	2	4	3	2	2	2	2	2	1	1	1	1	1	1	1	2	2
20	2	0	2	1	2	1	2	2	2	2	2	2	2	2	2	2	2	3	2	2	2	2	2	2	2	2	2	2	2	4	2	2	2	4	4	2	1	1	1	1	1	1	1	1	1	1	2	2	2
19	2	1	2	2	1	1	3	1	3	3	3	2	2	1	2	2	1	3	3	3	2	2	1	2	2	1	3	2	2	3	2	1	3	4	3	2	2	2	2	2	2	1	1	1	1	1	1	1	2
18	2	1	2	2	1	1	2	2	3	2	2	2	3	2	2	3	2	2	2	2	2	2	2	3	3	2	2	3	1	4	2	1	2	3	3	2	2	2	1	1	1	1	1	1	1	1	1	1	2
19	2	1	2	2	3	1	2	2	3	2	1	2	2	1	2	3	2	2	2	3	2	2	2	2	2	2	2	2	3	4	2	2	2	4	4	2	2	2	1	1	1	1	1	1	1	1	2	2	2
18	2	1	2	1	1	1	3	2	3	3	1	2	3	2	3	2	1	3	2	1	2	2	1	3	3	1	2	2	2	4	2	1	2	4	3	3	1	1	1	1	1	1	1	1	1	1	1	1	1
21	2	1	2	2	3	1	3	1	2	3	2	2	4	1	2	3	1	3	2	1	1	3	1	3	3	1	2	3	1	3	4	1	2	3	4	3	2	2	2	1	1	1	1	1	1	1	2	2	2
19	2	0	2	2	1	1	2	3	3	3	2	2	3	2	3	2	2	2	2	2	2	1	2	1	1	2	2	2	3	4	3	2	1	4	2	3	1	1	1	1	1	1	1	1	1	1	1	1	1
19	2	0	2	2	1	1	3	1	2	2	1	2	3	2	3	3	2	3	3	1	2	3	1	4	2	1	2	4	1	4	4	1	2	1	1	4	1	1	1	1	1	1	1	1	1	1	1	1	1
18	2	0	2	2	1	1	3	1	2	2	1	1	3	2	5	2	1	2	2	2	1	2	1	3	2	1	6	3	2	4	4	1	1	3	3	2	2	2	1	1	1	1	1	1	1	1	1	1	1
18	2	1	2	2	1	1	2	2	3	3	2	1	3	2	2	2	2	1	2	2	2	2	2	2	2	2	2	2	4	4	2	2	2	4	3	3	2	2	2	1	1	1	1	1	1	1	1	1	1
20	2	1	2	2	3	1	2	1	3	2	2	3	3	2	3	3	1	3	1	2	3	3	1	2	2	1	3	2	1	3	2	1	3	5	3	3	1	1	1	1	1	1	1	1	1	1	1	1	1
19	2	0	2	2	2	1	2	2	3	2	2	3	4	2	2	3	2	2	2	2	2	2	2	2	2	2	2	2	2	3	2	2	2	4	2	3	2	2	2	1	1	1	1	1	1	1	1	1	1
21	2	0	2	2	3	1	3	1	2	2	1	3	4	2	5	2	2	2	2	2	5	2	1	2	1	1	1	2	1	4	2	2	2	5	4	2	1	1	1	1	1	1	1	1	1	1	1	1	1
18	2	0	2	2	1	1	2	5	5	3	2	2	2	2	2	3	2	2	1	2	2	2	1	2	2	2	1	2	2	5	3	1	2	4	2	2	2	2	1	1	1	1	1	1	1	1	1	1	1
20	2	1	2	2	3	1	2	2	2	3	2	2	4	2	2	3	2	3	3	2	3	2	2	2	2	2	2	2	2	3	3	2	2	3	3	2	1	1	1	1	1	1	1	1	1	1	1	1	1
18	2	0	2	2	1	1	3	1	3	3	1	3	5	1	3	3	1	3	2	1	2	3	1	2	5	1	2	3	1	3	2	1	3	3	3	3	2	2	2	1	1	1	1	1	1	1	1	1	1
20	2	0	2	2	3	1	2	2	3	2	2	2	3	3	2	2	2	3	2	2	2	2	2	2	3	2	2	3	2	3	2	2	2	5	2	3	1	1	1	1	1	1	1	1	1	1	1	2	2
19	2	1	2	2	3	1	2	1	3	2	2	2	5	2	3	2	1	1	2	3	3	2	2	2	1	2	2	2	2	5	2	1	2	5	3	4	2	1	1	1	1	1	1	1	1	1	2	2	2
18	2	0	2	2	1	1	3	3	2	3	2	4	1	2	3	2	2	3	2	2	4	3	2	2	3	1	2	3	2	4	1	1	1	3	2	3	2	2	1	1	1	1	1	1	1	1	1	1	1
22	2	1	2	2	3	1	3	2	2	2	2	3	2	2	3	2	2	3	2	2	3	2	2	3	1	2	2	3	2	4	2	1	2	5	3	2	2	2	2	1	1	1	1	1	1	1	1	2	2
20	2	0	2	2	3	1	2	2	3	2	2	2	2	3	2	2	3	2	2	4	2	2	2	2	2	2	2	2	3	4	2	2	2	4	4	2	2	2	2	1	1	1	1	1	1	1	1	1	1
20	2	0	2	1	2	1	3	2	2	2	1	2	3	1	3	3	1	3	2	1	3	3	2	3	2	1	3	2	3	4	3	2	2	4	4	2	2	2	2	1	1	1	1	1	1	1	1	1	1
21	2	1	2	2	3	1	2	2	2	3	2	2	1	5	2	3	3	2	2	3	2	3	2	2	3	2	2	3	2	3	2	2	2	4	3	2	2	2	2	1	1	1	1	1	1	1	1	1	1
18	2	0	2	2	1	1	3	2	2	2	2	2	2	2	3	3	2	3	3	3	3	3	2	2	3	2	2	2	2	3	2	2	2	4	3	2	1	1	1	1	1	1	1	1	1	1	1	2	2
18	2	0	2	2	1	1	2	3	3	3	3	2	3	2	2	3	2	2	2	3	2	2	2	2	2	2	2	3	2	4	2	2	2	4	2	3	2	2	1	1	1	1	1	1	1	1	1	1	1
22	2	0	2	1	2	1	1	3	3	1	3	1	1	3	2	1	3	2	1	3	3	2	3	3	1	3	2	3	3	4	2	3	1	5	3	4	1	1	1	1	1	1	1	1	1	1	1	1	1
20	2	0	2	2	3	1	2	3	2	2	2	3	3	2	3	2	2	3	2	2	2	2	2	2	2	2	2	2	3	4	2	2	2	5	3	3	2	1	1	1	1	1	1	1	1	1	1	2	2
20	2	1	2	2	3	1	3	2	3	3	2	4	2	1	3	4	2	3	2	2	3	2	2	2	2	1	3	3	1	4	1	1	3	4	2	4	1	1	1	1	1	1	1	1	1	1	1	1	1
18	2	1	2	2	1	1	3	1	2	3	3	2	4	2	2	3	1	1	3	2	3	3	2	3	3	1	3	3	3	3	3	2	3	2	2	3	2	2	2	1	1	1	1	1	1	1	1	2	2
20	2	0	2	2	2	1	3	3	2	3	3	4	3	1	3	3	3	2	3	1	2	3	1	2	3	1	2	4	1	4	4	1	2	3	1	3	2	2	2	1	1	1	1	1	1	1	1	2	2
20	2	0	2	2	3	1	3	1	3	3	4	2	2	1	2	3	1	2	3	1	3	3	1	3	3	1	3	4	2	3	3	1	3	4	2	4	2	1	1	1	1	1	1	1	1	1	1	1	1
19	2	0	2	2	3	1	4	3	3	3	1	3	3	2	3	3	3	2	3	2	2	1	1	2	2	2	2	3	2	4	2	2	2	3	3	3	2	1	1	1	1	1	1	1	1	1	1	1	1
20	2	0	2	2	1	1	2	1	2	5	2	4	5	1	4	5	1	2	3	1	2	3	1	4	2	1	1	4	1	4	4	1	2	1	1	4	1	1	1	1	1	1	1	1	1	1	1	1	1
18	2	0	2	2	1	1	1	1	3	3	1	4	2	1	2	4	1	3	2	1	3	3	3	3	5	2	3	4	5	4	2	1	3	2	1	2	1	1	1	1	1	1	1	1	1	1	1	1	1
21	2	1	2	2	3	1	3	2	3	3	2	3	4	1	2	3	1	3	3	2	3	3	1	3	3	1	3	3	2	3	3	1	3	3	2	3	1	1	1	1	1	1	1	1	1	1	1	1	1
21	2	0	2	2	3	1	2	2	2	3	3	3	3	2	3	3	2	2	2	3	3	1	2	3	4	1	2	2	3	4	2	1	2	4	3	3	1	1	1	1	1	1	1	1	1	1	1	1	1
18	2	1	2	2	1	1	1	2	5	5	3	1	1	2	2	3	4	1	2	5	4	3	1	1	2	1	2	5	1	5	1	1	4	2	1	4	2	2	2	1	1	1	1	1	1	1	1	1	1
18	2	1	2	2	1	1	2	2	3	2	2	2	3	3	3	3	2	3	2	3	3	2	3	3	3	2	3	2	2	4	2	2	2	3	2	3	2	2	2	1	1	1	1	1	1	1	1	1	1
23	2	0	2	2	2	1	3	2	3	2	1	3	4	1	3	2	1	3	3	2	3	3	1	3	2	1	3	3	3	3	3	2	2	5	3	3	2	2	2	1	1	1	1	1	1	1	1	1	1
21	2	0	2	2	2	1	3	3	3	2	2	3	4	2	2	3	3	3	2	2	3	2	2	2	3	2	2	2	2	4	2	1	2	4	3	3	1	1	1	1	1	1	1	1	1	1	1	1	1
19	2	0	2	2	1	1	2	3	3	3	2	4	3	1	3	5	2	3	2	2	2	2	2	2	2	1	2	2	2	5	3	1	2	4	3	3	2	2	2	1	1	1	1	1	1	1	2	2	2
19	2	1	2	2	1	1	3	2	2	2	2	2	4	2	3	3	2	3	2	3	3	3	2	3	2	1	3	3	4	3	3	2	2	3	2	3	2	2	2	1	1	1	1	1	1	1	1	2	2
18	2	1	2	1	1	1	3	2	2	3	3	2	4	2	3	4	2	4	2	2	2	2	1	3	3	2	2	4	2	2	3	2	3	3	2	3	2	2	1	1	1	1	1	1	1	1	1	1	1
19	2	0	2	2	1	1	2	2	3	3	1	1	4	3	3	3	1	5	2	2	3	2	3	1	1	2	3	3	3	5	3	1	2	4	3	3	1	1	1	1	1	1	1	1	1	1	1	1	1
19	2	0	2	2	2	1	2	1	2	3	3	1	4	1	4	4	1	3	3	1	3	4	1	4	3	1	4	3	3	2	4	1	3	4	1	3	2	2	2	1	1	1	1	1	1	1	1	2	2
19	2	0	2	2	2	1	2	1	2	3	3	1	4	1	4	4	1	3	3	1	3	4	1	4	3	1	4	3	3	2	4	1	3	4	1	3	2	2	2	1	1	1	1	1	1	1	1	2	2
18	2	0	2	2	1	1	2	1	3	2	3	3	5	3	3	4	1	2	2	2	0	3	3	3	2	2	2	3	2	4	2	2	3	4	3	3	2	2	1	1	1	1	1	1	1	1	1	1	1
20	2	0	2	2	3	1	3	2	3	3	2	2	3	2	2	3	2	3	1	2	3	4	2	3	3	1	3	4	2	4	4	1	2	3	2	3	1	1	1	1	1	1	1	1	1	1	1	1	1
20	2	0	2	2	2	1	3	2	2	3	3	2	3	2	3	3	2	2	3	2	4	4	2	3	2	2	2	3	2	4	2	2	3	3	2	3	2	2	2	1	1	1	1	1	1	1	1	1	1
20	2	0	2	2	3	1	3	4	3	2	4	3	3	4	3	2	3	2	2	2	2	3	2	2	2	2	2	2	2	4	3	2	2	4	2	2	1	1	1	1	1	1	1	1	1	1	1	1	1
19	2	0	2	2	2	1	2	2	3	3	2	3	3	2	3	3	2	2	3	2	3	3	2	2	2	2	3	3	2	3	3	2	3	4	3	3	1	1	1	1	1	1	1	1	1	1	1	1	1
18	2	0	2	2	1	1	3	2	2	2	2	2	3	2	2	5	1	3	2	2	3	3	1	4	3	3	2	2	3	3	4	1	2	4	4	3	2	2	2	1	1	1	1	1	1	1	1	2	2
21	2	0	2	2	1	1	2	2	3	2	2	3	4	3	1	3	2	3	2	4	3	2	2	1	2	2	2	3	4	4	2	2	2	5	3	3	2	2	1	1	1	1	1	1	1	1	1	2	2
18	2	0	2	2	1	1	3	3	3	1	1	5	4	1	3	3	1	1	3	3	1	3	1	3	1	1	3	3	3	5	3	2	1	5	3	5	1	1	1	1	1	1	1	1	1	1	1	1	1
20	2	1	2	2	3	1	2	2	2	3	3	2	3	3	3	2	2	3	2	2	2	3	4	2	2	3	2	2	4	4	2	2	3	4	3	3	2	2	2	1	1	1	1	1	1	1	1	1	1
21	2	1	2	2	2	1	2	2	3	3	2	2	3	3	3	3	2	2	3	2	4	3	2	4	3	2	2	2	2	4	3	2	3	3	2	3	2	2	1	1	1	1	1	1	1	1	2	2	2
18	2	0	2	2	1	1	3	2	3	3	2	3	4	2	2	3	2	3	3	3	3	2	2	3	3	2	3	3	2	3	2	2	3	3	2	3	2	2	2	1	1	1	1	1	1	1	1	1	1
20	2	0	2	2	3	1	2	3	2	2	3	2	3	3	3	2	3	2	2	3	3	2	3	3	2	3	2	3	3	3	2	3	2	4	3	3	1	1	1	1	1	1	1	1	1	1	1	1	1
18	2	1	2	1	1	1	3	2	3	3	2	2	3	2	3	3	2	3	3	3	3	3	2	2	2	1	3	3	3	3	3	2	3	3	3	3	2	2	1	1	1	1	1	1	1	1	1	1	1
22	2	0	2	2	3	1	2	2	2	3	3	2	3	2	3	3	2	3	3	3	3	2	4	2	2	2	3	3	2	4	3	2	3	4	1	3	1	1	1	1	1	1	1	1	1	1	1	1	1
18	2	1	2	2	1	1	3	3	2	3	2	1	4	3	2	3	3	2	2	3	3	3	2	2	2	3	2	4	2	4	4	2	2	3	3	3	2	2	2	1	1	1	1	1	1	1	1	1	1
19	2	0	2	1	2	1	4	1	2	2	1	1	5	1	2	3	3	3	3	1	2	4	1	3	2	2	2	4	5	4	5	2	3	3	4	2	2	2	1	1	1	1	1	1	1	1	1	2	2
23	2	1	2	2	2	1	3	3	3	3	3	3	3	3	3	3	3	3	3	3	2	2	3	2	2	2	3	2	2	3	2	2	2	3	3	3	1	1	1	1	1	1	1	1	1	1	1	1	1
18	2	0	2	2	1	1	3	2	3	2	2	3	3	2	2	2	2	2	3	3	3	3	2	3	4	2	3	3	2	4	2	3	2	4	3	3	1	1	1	1	1	1	1	1	1	1	2	2	2
18	2	0	2	2	1	1	3	3	3	2	2	2	4	3	4	3	2	2	2	2	1	2	2	3	3	2	2	2	2	4	3	2	4	5	3	3	2	1	1	1	1	1	1	1	1	1	1	1	2
19	2	1	2	2	1	1	2	2	3	2	3	2	3	3	3	4	2	3	2	3	3	2	3	3	2	2	3	2	2	4	3	2	2	4	3	3	2	2	2	1	1	1	1	1	1	1	1	1	1
19	2	0	2	2	1	1	3	3	3	2	2	2	5	2	3	3	2	2	3	2	3	2	2	3	4	2	2	3	2	4	4	2	3	2	3	3	1	1	1	1	1	1	1	1	1	1	1	1	1
21	2	1	2	2	3	1	2	2	3	2	3	2	2	2	3	2	2	3	2	3	2	4	4	4	3	3	4	3	2	4	2	1	3	4	3	2	1	1	1	1	1	1	1	1	1	1	2	2	2
22	2	0	2	2	3	1	3	3	3	3	2	1	4	2	2	3	3	1	2	4	1	2	3	2	3	4	2	2	3	3	3	4	2	5	5	1	1	1	1	1	1	1	1	1	1	1	1	1	2
18	2	0	2	2	2	1	2	3	2	3	3	2	3	3	3	4	3	3	2	3	3	3	3	2	2	2	3	2	2	4	2	3	2	3	4	2	1	1	1	1	1	1	1	1	1	1	1	2	2
19	2	0	2	2	2	1	3	2	3	3	3	1	5	1	2	3	3	3	2	3	3	3	2	2	3	2	3	3	2	2	4	3	2	4	3	3	2	2	1	1	1	1	1	1	1	1	1	2	2
19	2	0	2	2	2	1	3	2	3	3	3	1	5	1	2	3	3	3	2	3	3	3	2	2	3	2	3	3	2	2	4	3	2	4	3	3	2	2	1	1	1	1	1	1	1	1	1	2	2
20	2	0	2	2	3	1	3	3	3	4	3	3	3	1	5	4	2	2	2	2	3	2	2	3	2	1	2	2	3	3	4	1	2	4	3	4	1	1	1	1	1	1	1	1	1	1	1	2	2
22	2	0	2	2	2	1	1	2	2	2	3	2	5	4	2	3	4	3	1	4	1	4	3	2	2	1	2	4	3	2	3	3	2	5	3	4	2	2	1	1	1	1	1	1	1	1	1	2	2
18	2	0	2	2	1	1	2	3	3	2	1	3	4	1	2	3	1	3	2	1	3	5	3	2	5	4	3	2	3	3	4	3	2	3	3	3	2	1	1	1	1	1	1	1	1	1	1	1	1
20	2	0	2	2	3	1	3	3	3	2	4	1	2	4	1	1	2	1	3	4	2	2	4	2	1	2	2	4	4	4	4	3	3	5	3	3	1	1	1	1	1	1	1	1	1	1	1	1	2
18	2	0	2	2	1	1	3	2	3	4	3	3	3	1	2	4	2	3	2	3	4	4	2	3	3	2	2	3	1	4	3	3	2	1	2	5	2	2	1	1	1	1	1	1	1	1	2	2	2
18	2	1	2	1	3	1	2	2	3	2	3	3	2	3	3	3	2	3	2	3	2	3	2	3	2	2	3	4	3	4	3	2	3	4	3	4	2	2	2	2	2	2	2	1	1	1	1	1	1
19	2	0	2	2	2	1	2	2	3	3	3	2	4	1	3	4	2	3	3	3	3	3	3	3	2	1	3	3	3	4	3	2	2	4	3	3	2	2	2	1	1	1	1	1	1	1	1	2	2
19	2	0	2	2	2	1	2	2	3	3	3	2	4	1	3	4	2	3	3	3	3	3	3	3	2	1	3	3	3	4	3	2	2	4	3	3	2	2	2	1	1	1	1	1	1	1	1	2	2
21	2	0	2	2	3	1	4	2	3	3	1	3	5	2	1	3	4	3	3	2	2	1	2	3	3	1	2	3	5	4	5	2	2	3	4	2	1	1	1	1	1	1	1	1	1	1	1	1	2
21	2	0	2	2	3	1	4	2	3	3	1	3	5	2	1	3	4	3	3	2	2	1	2	3	3	1	2	3	5	4	5	2	2	3	4	2	1	1	1	1	1	1	1	1	1	1	1	1	2
19	2	1	2	2	1	1	3	3	2	3	3	3	3	2	3	4	3	4	2	3	2	4	4	3	2	2	3	3	2	4	2	3	2	2	3	2	2	2	2	1	1	1	1	1	1	1	1	2	2
22	2	0	2	2	2	1	3	2	2	4	3	4	4	2	2	2	3	2	3	3	2	3	3	3	4	2	2	3	2	4	2	2	3	4	4	2	1	1	1	1	1	1	1	2	2	2	2	2	2
18	2	1	2	2	1	1	3	2	3	4	1	2	5	1	3	4	1	3	3	2	3	4	4	2	2	1	2	4	1	4	4	3	4	3	3	3	2	2	2	2	1	1	1	1	1	1	1	1	1
23	2	0	2	2	1	1	3	3	3	4	2	3	4	2	2	3	3	1	3	3	2	3	4	2	2	2	3	2	3	4	3	3	3	4	2	3	2	2	2	1	1	1	1	1	1	1	1	2	2
18	2	1	2	2	1	1	2	4	3	3	3	1	2	2	2	3	4	1	2	4	2	3	4	2	3	4	3	3	2	3	3	4	3	4	3	3	1	1	1	1	1	1	1	1	1	1	1	1	1
19	2	1	2	2	2	1	3	3	3	3	3	3	3	2	2	4	3	3	3	3	3	2	3	3	2	3	3	3	2	4	2	3	2	4	3	2	2	1	1	1	1	1	1	1	1	1	1	2	2
19	2	0	2	2	2	1	2	3	2	2	4	3	2	4	2	2	4	2	3	4	3	3	3	2	3	3	2	3	3	3	3	3	3	3	3	3	2	2	2	1	1	1	1	1	1	1	1	1	1
18	2	0	2	2	1	1	2	3	3	3	2	2	3	2	2	3	3	3	3	2	3	4	2	2	3	2	4	3	4	4	3	3	2	4	3	3	2	1	1	1	1	1	1	1	1	1	1	1	2
18	2	1	2	1	1	1	3	2	3	3	2	2	4	1	3	5	1	5	4	1	4	2	1	3	3	1	3	3	1	4	4	3	3	4	4	3	1	1	1	1	1	1	1	1	1	1	1	1	1
20	2	1	2	2	3	1	3	3	5	5	1	4	2	2	4	4	4	4	3	2	4	3	2	4	3	2	4	2	2	1	1	1	4	1	2	3	2	2	1	1	1	1	1	1	1	1	1	2	2
20	2	0	2	2	3	1	3	2	3	2	2	3	4	3	3	3	2	3	3	3	3	3	2	3	3	2	3	3	3	3	3	2	3	4	4	3	2	2	2	1	1	1	1	1	1	1	1	1	2
20	2	1	2	1	1	1	3	1	2	1	4	1	4	3	2	4	1	3	2	3	4	3	3	4	2	3	4	2	2	3	4	4	4	5	3	2	2	2	2	2	2	2	2	1	1	1	1	1	1
20	2	0	2	2	3	1	3	2	3	3	3	3	3	3	3	3	3	3	3	3	3	2	3	2	3	2	3	3	3	3	3	3	3	4	2	3	1	1	1	1	1	1	1	1	1	1	1	2	2
20	2	0	2	2	2	1	5	3	3	2	4	3	3	2	3	3	2	3	3	2	3	3	2	3	3	2	3	3	3	3	3	2	3	3	3	3	2	2	2	1	1	1	1	1	1	1	1	2	2
18	2	0	2	2	1	1	3	4	3	3	3	2	4	2	3	3	4	3	3	3	2	3	3	3	2	1	3	2	4	3	4	3	3	2	3	3	1	1	1	1	1	1	1	1	1	1	1	1	1
19	2	0	2	2	3	1	3	3	3	2	3	4	2	3	2	2	2	3	3	3	2	3	3	4	3	2	3	2	4	4	3	3	2	4	4	3	2	2	1	1	1	1	1	1	1	1	1	1	1
20	2	0	2	2	3	1	3	3	3	3	3	3	3	3	3	3	1	2	3	1	3	5	1	3	5	1	3	5	3	3	5	1	5	1	1	5	1	1	1	1	1	1	1	1	1	1	2	2	2
19	2	0	2	2	2	1	3	2	3	3	3	2	3	4	2	3	3	3	3	4	3	3	3	3	3	2	3	3	1	4	3	3	2	4	4	2	2	2	1	1	1	1	1	1	1	1	2	2	2
21	2	0	2	2	3	1	3	3	3	2	3	2	3	3	3	3	3	4	3	3	3	3	3	2	2	3	3	3	3	3	3	3	3	4	3	3	1	1	1	1	1	1	1	1	1	1	1	1	1
22	2	0	2	2	1	1	3	3	3	3	2	2	5	1	3	3	3	3	3	1	3	3	4	2	3	1	3	3	5	3	5	3	1	5	3	3	1	1	1	1	1	1	1	1	1	1	1	1	1
20	2	1	2	1	3	1	3	3	3	4	3	2	3	3	3	4	3	3	4	5	3	2	3	2	3	2	2	3	1	4	3	2	1	5	3	4	2	2	2	1	1	1	1	1	1	1	2	2	2
23	2	0	2	2	2	1	1	3	3	2	4	4	5	3	3	2	3	4	2	4	3	2	2	4	5	1	3	3	1	4	1	2	2	5	5	3	2	2	2	1	1	1	1	1	1	1	1	1	1
21	2	1	2	2	3	1	4	2	3	5	5	1	4	2	2	5	2	3	3	2	3	5	2	3	2	2	3	3	5	5	1	2	2	3	3	3	1	1	1	1	1	1	1	1	1	1	1	1	1
21	2	0	2	2	3	1	3	2	2	2	3	4	4	4	3	4	3	3	3	3	3	3	2	3	4	3	3	3	2	3	4	3	2	2	4	3	2	2	2	2	2	2	2	2	2	2	2	2	2
18	2	0	2	2	1	1	2	3	2	2	4	2	4	3	4	3	3	3	3	4	3	3	3	2	3	2	3	3	4	4	2	3	2	4	4	3	1	1	1	1	1	1	1	1	1	1	1	1	1
20	2	0	2	2	3	1	3	4	3	3	3	3	3	2	3	3	3	2	3	3	3	2	3	3	4	3	4	3	3	3	2	4	3	3	3	3	2	2	2	1	1	1	1	1	1	1	2	2	2
22	2	0	2	2	2	1	3	3	3	3	3	3	3	4	4	2	3	2	3	5	3	2	3	2	2	3	3	3	4	3	2	4	3	3	4	3	1	1	1	1	1	1	1	1	1	1	1	2	2
18	2	0	2	2	1	1	3	4	4	2	4	3	5	3	2	3	2	3	3	2	3	3	2	3	4	2	2	3	4	4	3	1	3	4	3	4	1	1	1	1	1	1	1	1	1	1	1	1	1
18	2	0	2	1	1	1	3	3	3	4	3	3	2	2	3	2	3	4	3	3	3	4	2	4	4	3	3	4	4	3	2	3	3	3	3	3	2	2	2	1	1	1	1	1	1	1	1	1	1
20	2	1	2	2	3	1	3	3	3	3	4	2	3	3	3	3	4	3	3	3	3	3	4	4	4	3	3	3	3	3	2	3	3	4	3	2	2	2	2	2	2	2	1	1	1	1	1	1	2
18	2	1	2	2	1	1	2	2	3	5	4	1	2	4	2	4	5	3	3	5	3	5	2	1	3	3	2	4	2	4	5	3	2	3	3	3	2	2	2	1	1	1	1	1	1	1	2	2	2
19	2	0	2	2	1	1	1	3	2	3	5	1	3	5	2	3	5	4	2	5	2	4	5	4	1	2	2	3	3	3	5	4	2	3	5	1	1	1	1	1	1	1	1	1	1	1	1	1	1
21	2	0	2	2	3	1	4	3	3	3	2	3	5	3	3	3	1	3	4	3	3	4	2	4	3	2	4	4	3	4	4	2	3	2	3	3	1	1	1	1	1	1	1	1	1	1	2	2	2
18	2	1	2	2	1	1	4	3	3	4	3	2	4	3	3	3	3	3	3	3	4	3	3	3	4	2	3	3	3	3	3	3	3	3	3	4	2	2	2	1	1	1	1	1	1	1	1	1	1
18	2	0	2	2	1	1	3	3	3	3	4	2	4	3	3	3	3	3	4	2	3	2	3	3	3	3	4	4	4	3	5	3	2	3	4	3	2	1	1	1	1	1	1	1	1	1	1	1	2
20	2	1	2	2	3	1	4	1	3	4	3	4	3	4	3	4	3	2	4	3	2	1	3	4	3	4	3	4	3	4	5	5	3	2	2	4	2	2	2	2	1	1	1	1	1	1	1	1	2
19	2	1	2	2	3	1	4	4	3	3	3	3	4	2	3	4	4	4	3	4	3	4	3	3	4	3	3	4	4	2	3	3	3	2	3	3	2	2	2	1	1	1	1	1	1	1	1	1	1
18	2	1	2	2	3	1	4	4	5	5	4	2	2	2	4	3	3	4	5	2	5	5	1	3	4	1	4	4	1	4	2	1	4	3	2	5	2	2	2	1	1	1	1	1	1	1	2	2	2
21	2	0	2	2	2	1	5	5	3	4	4	2	3	3	4	4	4	4	4	4	3	1	2	2	4	3	4	5	2	4	2	3	4	4	2	3	1	1	1	1	1	1	1	1	1	1	1	1	1
18	2	0	2	2	1	1	3	4	4	4	4	4	5	5	4	5	5	4	5	5	4	5	5	3	5	2	4	4	4	2	5	5	4	3	3	4	2	2	2	1	1	1	1	1	1	1	1	2	2
18	3	0	1	2	1	1	3	2	2	2	2	4	2	1	3	2	2	3	3	2	3	2	3	2	3	2	3	2	2	4	2	2	3	5	1	3	1	1	1	1	1	1	1	1	1	1	1	1	1
18	3	0	1	2	2	1	2	2	3	2	3	2	4	3	2	2	2	3	3	3	4	3	3	2	1	2	3	3	3	3	4	3	3	4	3	3	2	2	2	1	1	1	1	1	1	1	1	1	1
19	3	0	1	1	2	1	2	2	3	1	3	3	4	2	3	3	2	3	3	3	3	3	3	3	3	2	3	3	3	3	3	2	3	4	3	3	2	2	1	1	1	1	1	1	1	1	1	1	2
19	3	0	1	2	1	1	3	3	2	3	3	3	4	2	4	3	2	3	3	2	3	4	2	3	3	2	3	4	3	3	3	2	3	3	2	3	1	1	1	1	1	1	1	1	1	1	1	1	1
20	3	1	1	1	3	1	3	3	2	3	3	3	4	3	2	3	3	3	3	3	3	3	3	2	2	3	2	2	4	4	3	3	2	4	4	2	1	1	1	1	1	1	1	1	1	1	1	2	2
19	3	0	1	2	2	1	3	3	3	3	3	3	3	3	3	3	3	3	3	3	3	2	3	2	3	3	3	4	3	3	3	3	3	3	2	3	2	2	1	1	1	1	1	1	1	1	2	2	2
21	3	0	1	2	3	1	3	3	3	4	2	3	5	2	3	4	1	4	4	1	3	2	2	4	4	1	3	4	5	3	5	1	2	3	2	3	1	1	1	1	1	1	1	1	1	1	1	1	1
19	3	0	1	2	2	1	3	2	3	3	3	3	5	2	3	4	2	4	4	2	3	3	2	2	3	3	3	3	4	3	4	3	3	2	3	3	2	2	2	1	1	1	1	1	1	1	2	2	2
18	3	0	1	1	1	1	3	3	2	3	3	3	4	2	2	3	1	3	3	4	3	4	3	2	2	4	2	4	5	3	4	3	4	4	5	4	2	2	1	1	1	1	1	1	1	1	2	2	2
18	3	0	1	1	2	1	3	3	4	4	3	3	3	3	3	4	3	4	4	4	4	3	3	3	3	2	3	2	3	3	3	3	3	2	4	4	2	2	1	1	1	1	1	1	1	1	2	2	2
18	3	0	2	2	1	1	2	2	2	1	2	2	3	2	2	3	2	4	1	1	2	4	2	2	2	1	2	2	3	4	2	1	1	5	2	2	2	2	2	2	2	1	1	1	1	1	1	1	1
18	3	1	2	2	1	1	3	2	2	3	1	2	3	2	1	2	2	2	2	3	3	3	2	2	2	1	2	3	1	5	2	1	2	3	3	3	2	2	2	1	1	1	1	1	1	1	1	2	2
20	3	0	2	2	3	1	3	2	3	3	3	3	4	2	2	2	2	2	2	2	2	2	2	2	1	2	2	3	2	4	2	2	2	4	4	3	1	1	1	1	1	1	1	1	1	1	1	1	1
20	3	1	2	2	3	1	2	2	2	3	2	2	4	2	2	2	2	2	2	2	3	3	3	2	2	2	2	3	3	4	3	2	2	4	4	3	2	2	2	1	1	1	1	1	1	1	1	1	1
23	3	0	2	2	2	1	2	3	1	2	4	2	2	3	3	2	3	2	2	3	3	2	3	2	2	3	2	2	4	4	2	3	2	4	4	3	1	1	1	1	1	1	1	1	1	1	1	1	1
19	3	1	2	2	1	1	2	3	2	2	3	2	3	3	3	3	3	3	1	2	2	4	3	3	2	1	5	3	4	2	2	2	3	5	2	2	1	1	1	1	1	1	1	1	1	1	1	1	1
18	3	0	2	2	2	1	2	3	3	3	2	3	2	2	3	3	3	2	3	3	3	3	2	2	2	2	3	3	3	3	4	2	3	4	3	4	2	2	2	1	1	1	1	1	1	1	1	2	2
20	3	0	2	2	2	1	2	2	3	3	4	3	4	2	2	2	2	2	2	4	3	2	2	2	2	2	2	2	4	4	4	3	3	5	4	2	1	1	1	1	1	1	1	1	1	1	2	2	2
20	3	1	2	1	3	1	3	2	3	3	3	3	4	3	3	3	2	3	3	3	3	2	2	3	1	2	3	3	2	3	2	3	3	4	3	3	2	2	2	1	1	1	1	1	1	1	1	1	1
19	3	0	2	2	1	1	3	3	3	3	3	3	4	2	3	2	2	3	3	2	3	3	2	2	2	2	3	3	2	4	3	2	3	4	3	3	2	1	1	1	1	1	1	1	1	1	2	2	2
22	3	1	2	2	3	1	4	1	3	3	4	2	4	3	2	4	3	3	3	3	2	3	3	3	2	3	2	2	3	3	3	2	2	4	4	2	2	2	2	2	1	1	1	1	1	1	1	2	2
22	3	1	2	2	3	1	2	4	3	3	3	3	3	3	3	3	3	3	2	3	3	2	3	2	2	3	3	2	3	3	3	2	3	3	4	3	1	1	1	1	1	1	1	1	1	1	1	1	1
19	3	0	2	2	1	1	3	2	3	1	3	3	4	3	1	3	5	1	1	3	3	5	2	3	3	3	3	3	5	3	5	3	3	2	3	3	1	1	1	1	1	1	1	1	1	1	1	1	1
20	3	1	2	2	3	1	1	1	5	1	3	2	5	3	4	2	5	2	2	4	5	4	3	2	2	2	4	4	2	3	2	2	5	5	2	2	2	2	2	2	1	1	1	1	1	1	2	2	2
20	1	1	1	1	3	1	2	2	3	1	2	1	1	1	2	1	1	2	1	2	2	1	1	1	1	2	2	2	3	4	1	2	2	5	2	3	2	1	1	1	1	1	1	1	1	1	1	2	2
20	1	0	1	1	2	1	1	2	2	2	3	2	4	3	3	3	3	2	2	3	2	2	3	1	1	2	2	3	2	4	2	3	3	3	3	3	1	1	1	1	1	1	1	1	1	1	1	1	1
19	1	1	1	1	1	1	3	2	3	3	2	2	2	1	3	3	3	3	3	3	2	3	3	2	3	1	3	2	3	4	3	2	3	4	2	4	1	1	1	1	1	1	1	1	1	1	1	2	2
21	1	1	1	2	3	1	3	3	3	3	3	3	3	3	3	3	3	3	3	3	3	3	3	3	3	3	3	3	2	3	3	2	3	3	3	3	2	2	2	2	1	1	1	1	1	1	1	1	2
18	1	0	1	1	1	1	3	1	4	3	4	3	3	2	4	2	4	4	4	3	3	3	3	3	3	3	3	3	3	3	3	3	3	3	3	3	1	1	1	1	1	1	1	1	1	1	1	1	1
20	1	1	1	1	2	1	4	5	4	4	5	4	4	5	4	4	2	4	3	3	3	3	3	3	2	4	4	4	4	4	4	2	2	4	5	1	1	1	1	1	1	1	1	1	1	1	1	1	1
20	1	1	2	2	3	1	2	1	2	3	1	3	5	1	2	2	1	2	2	1	2	2	1	2	2	1	2	2	2	4	2	1	2	4	3	2	1	1	1	1	1	1	1	1	1	1	1	2	2
21	1	1	2	2	3	1	4	1	2	3	4	2	2	2	2	3	2	3	1	1	2	3	2	2	1	3	4	2	2	3	3	2	3	4	1	2	2	2	2	2	1	1	1	1	1	2	2	2	2
21	1	1	2	2	3	1	3	2	3	2	4	2	3	2	3	3	2	2	2	2	1	2	1	3	2	2	3	3	3	4	3	2	2	3	3	3	1	1	1	1	1	1	1	1	1	1	2	2	2
20	1	1	2	2	3	1	3	3	3	2	2	3	2	2	3	3	2	3	3	2	3	2	2	3	2	2	3	3	3	4	2	2	3	4	3	3	2	2	2	1	1	1	1	1	1	1	2	2	2
19	1	0	2	2	2	1	1	3	3	3	2	2	4	3	2	4	3	3	2	3	2	3	2	2	2	2	2	2	4	4	4	3	2	3	3	3	2	1	1	1	1	1	1	1	1	2	2	2	2
21	1	1	2	2	3	1	3	4	3	2	2	1	3	1	3	3	1	2	3	3	2	2	1	3	4	4	2	4	5	3	2	4	4	3	3	2	1	1	1	1	1	1	1	1	1	1	1	1	1
18	1	1	2	2	1	1	3	2	3	4	3	2	5	2	4	4	2	5	3	3	3	4	2	4	1	2	3	1	3	2	3	3	2	4	3	3	1	1	1	1	1	1	1	1	1	1	2	2	2
19	1	1	2	1	2	1	2	3	3	2	4	2	5	5	2	3	3	4	3	3	2	4	3	3	4	3	3	3	3	4	4	4	2	4	4	2	1	1	1	1	1	1	1	1	1	1	1	1	1
18	2	1	1	1	1	1	1	2	2	2	2	2	2	2	2	2	1	2	1	2	2	1	0	4	3	1	1	1	3	3	2	1	1	5	2	3	1	1	1	1	1	1	1	1	1	1	1	2	2
18	2	0	1	2	1	1	1	2	2	3	2	1	4	2	2	2	2	1	1	1	2	3	2	2	2	1	2	2	2	4	2	1	1	5	4	3	1	1	1	1	1	1	1	1	1	1	1	1	1
18	2	1	1	2	2	1	2	2	1	1	3	2	1	2	2	2	2	3	2	3	2	3	2	2	2	2	2	3	2	4	2	3	2	4	2	1	2	2	1	1	1	1	1	1	1	1	1	2	2
19	2	1	1	2	2	1	2	2	2	2	2	2	3	2	2	3	2	2	2	2	2	2	2	2	2	2	2	2	3	4	3	2	2	4	3	2	1	1	1	1	1	1	1	1	1	1	1	1	1
20	2	0	1	2	3	1	3	2	2	2	2	2	3	2	2	2	2	3	2	4	2	2	2	2	2	2	2	2	1	4	2	2	1	5	5	1	1	1	1	1	1	1	1	2	2	2	2	2	2
18	2	1	1	2	1	1	2	1	3	4	4	2	1	1	2	2	3	4	2	4	2	1	3	2	2	1	2	3	3	2	2	2	1	4	4	2	2	2	2	2	2	1	1	1	1	1	1	1	1
21	2	1	1	1	3	1	3	2	2	3	1	2	3	2	2	3	1	3	2	2	3	2	2	3	2	1	3	3	3	4	3	2	2	3	2	2	2	2	2	2	2	2	2	1	1	1	1	1	1
19	2	0	1	1	2	1	2	3	2	3	3	2	2	3	2	2	2	1	2	3	2	2	2	2	2	3	2	2	2	4	2	3	2	4	3	2	1	1	1	1	1	1	1	1	1	1	1	1	1
18	2	1	1	2	1	1	1	3	3	1	3	2	3	2	4	3	3	2	3	3	3	4	3	1	1	2	3	2	1	3	4	3	2	4	2	2	2	1	1	1	1	1	1	1	1	1	1	1	1
20	2	0	1	2	1	1	2	2	3	3	1	2	3	2	3	3	2	2	2	2	2	2	2	3	2	2	2	2	4	4	3	3	2	5	3	4	1	1	1	1	1	1	1	1	1	1	1	1	1
20	2	1	1	2	2	1	3	3	2	3	2	3	3	3	3	3	2	2	2	3	3	3	2	2	3	2	3	3	2	3	2	3	3	3	3	3	2	2	1	1	1	1	1	1	1	1	1	1	1
20	2	1	1	1	2	1	3	2	4	3	2	2	2	2	3	4	2	3	3	2	3	2	2	2	4	2	3	3	3	3	2	2	4	4	2	3	1	1	1	1	1	1	1	1	1	1	1	1	1
19	2	1	1	2	1	1	3	3	3	3	3	2	2	3	2	3	3	2	3	4	1	2	3	3	3	3	2	2	2	4	2	3	2	4	3	3	2	2	2	1	1	1	1	1	1	1	1	1	2
20	2	0	1	1	3	1	1	5	3	4	1	1	1	1	2	2	5	1	4	2	3	4	4	2	2	3	4	3	4	3	3	3	3	3	2	3	1	1	1	1	1	1	1	1	1	1	1	1	1
19	2	0	1	1	1	1	4	3	3	3	3	2	4	3	3	3	2	2	3	3	4	3	1	2	2	3	3	3	2	4	3	2	1	3	3	3	2	2	2	1	1	1	1	1	1	1	1	2	2
19	2	1	1	2	2	1	2	3	3	2	3	1	4	4	1	2	3	2	2	4	3	3	3	2	2	3	2	2	4	3	4	2	2	5	4	3	2	1	1	1	1	1	1	1	1	1	1	1	1
20	2	1	1	1	2	1	2	3	3	3	3	2	2	3	3	3	3	3	3	3	3	2	3	3	2	3	3	3	2	4	2	2	3	3	4	3	2	2	1	1	1	1	1	1	1	1	1	1	2
20	2	1	1	1	2	1	2	3	3	3	3	2	2	3	3	3	3	3	3	3	3	2	3	3	2	3	3	3	2	4	2	2	3	3	4	3	2	2	1	1	1	1	1	1	1	1	1	1	2
18	2	1	1	1	1	1	3	3	3	4	4	1	5	2	2	5	3	4	4	4	1	3	1	4	3	2	2	3	1	2	4	1	2	4	3	1	2	2	2	1	1	1	1	1	1	1	1	1	1
20	2	1	1	2	2	1	2	2	2	3	4	2	3	3	3	4	2	3	2	3	3	3	2	2	2	2	2	4	4	4	3	3	2	4	3	3	2	2	1	1	1	1	1	1	1	1	1	1	2
19	2	1	1	2	1	1	3	3	3	4	3	3	2	1	3	4	2	4	3	3	3	3	2	4	3	2	3	3	2	3	3	2	3	2	3	3	2	2	2	2	1	1	1	1	1	1	1	2	2
20	2	1	1	1	3	1	3	2	3	2	2	2	3	4	3	2	3	2	2	3	3	2	3	2	2	4	3	3	4	3	3	4	2	4	4	3	2	2	2	2	1	1	1	2	2	2	2	2	2
18	2	1	1	2	1	1	3	2	2	2	4	3	5	5	2	3	2	4	2	1	3	5	3	4	4	1	3	3	3	4	4	1	2	3	4	1	1	1	1	1	1	1	1	1	1	1	1	1	1
20	2	1	1	2	1	1	3	3	4	2	3	2	2	3	3	2	2	4	2	3	4	4	2	2	3	3	3	4	2	4	3	2	3	3	5	4	1	1	1	1	1	1	1	1	1	1	1	1	1
19	2	1	1	2	2	1	3	4	4	4	3	4	5	2	2	4	3	4	4	2	3	3	3	2	2	2	4	3	3	3	4	3	3	3	3	3	1	1	1	1	1	1	1	1	1	1	1	1	1
20	2	0	2	2	3	1	1	2	2	3	1	3	1	1	1	2	1	2	1	1	1	2	2	1	1	1	2	3	3	5	2	2	2	4	3	2	1	1	1	1	1	1	1	1	1	1	1	1	1
18	2	1	2	1	1	1	2	3	2	1	1	1	5	1	1	2	3	2	1	1	2	2	2	1	1	1	2	2	1	4	2	2	1	5	5	1	2	2	2	1	1	1	1	1	1	1	1	2	2
18	2	1	2	1	1	1	2	1	2	2	4	3	2	1	3	2	3	3	1	2	3	3	1	1	1	1	1	2	2	5	1	1	2	4	3	2	1	1	1	1	1	1	1	1	1	1	1	1	1
19	2	1	2	2	2	1	2	2	2	2	2	2	1	2	2	2	2	2	2	2	2	2	2	2	2	2	2	2	2	3	2	2	2	4	3	3	1	1	1	1	1	1	1	1	1	1	1	1	1
20	2	1	2	1	3	1	2	1	3	3	2	2	1	1	2	3	2	2	2	3	2	2	2	2	3	2	2	2	1	4	2	2	2	4	2	3	1	1	1	1	1	1	1	1	1	1	1	1	1
20	2	1	2	1	3	1	3	2	2	3	2	1	3	2	1	3	1	2	2	2	1	2	2	2	2	1	1	3	3	5	3	2	2	3	3	2	2	2	2	1	1	1	1	1	1	1	1	1	1
21	2	1	2	2	3	1	3	2	2	2	3	3	2	2	3	2	1	3	2	4	2	2	2	2	2	1	2	3	1	1	3	2	2	4	4	2	1	1	1	1	1	1	1	1	1	2	2	2	2
19	2	0	2	2	1	1	2	2	3	4	1	2	2	2	3	3	2	3	3	1	3	3	2	1	3	1	3	2	1	3	2	2	3	2	1	4	1	1	1	1	1	1	1	1	1	1	1	1	1
21	2	1	2	2	3	1	3	2	3	2	3	2	2	3	2	2	2	2	2	2	2	2	2	2	2	1	2	4	1	5	4	2	2	5	5	3	2	2	2	1	1	1	1	1	1	1	1	1	1
20	2	1	2	2	1	1	3	2	3	3	2	2	3	1	2	4	2	4	3	2	2	3	1	5	3	1	1	2	2	4	4	1	2	3	4	2	1	1	1	1	1	1	1	1	1	1	1	1	1
20	2	1	2	2	3	1	2	2	3	3	2	3	3	2	3	3	2	3	2	2	3	3	2	2	2	2	3	2	2	4	4	2	3	3	3	3	2	1	1	1	1	1	1	1	1	1	1	1	1
18	2	0	2	2	1	1	2	2	3	3	3	1	1	3	2	2	3	2	2	3	2	3	3	3	3	3	2	2	4	5	1	3	1	4	5	2	1	1	1	1	1	1	1	1	1	1	1	2	2
22	2	1	2	2	3	1	3	2	3	2	2	3	4	4	3	4	3	2	3	2	2	3	2	2	1	2	3	3	2	2	3	2	3	4	2	2	2	2	1	1	1	1	1	1	1	1	1	1	1
18	2	0	2	2	1	1	2	2	2	2	3	3	3	3	2	2	2	3	3	4	3	4	2	3	2	1	3	3	4	4	3	2	1	4	3	1	2	2	2	1	1	1	1	1	1	1	1	1	1
19	2	0	2	2	2	1	1	3	3	3	2	2	4	3	2	4	3	3	2	3	2	3	2	2	2	2	2	2	4	4	4	3	2	3	3	3	2	1	1	1	1	1	1	1	1	2	2	2	2
21	2	0	2	2	3	1	2	2	2	2	3	3	3	3	2	2	3	2	2	4	3	3	4	3	2	3	2	3	1	5	3	3	2	4	4	2	1	1	1	1	1	1	1	2	2	2	2	2	2
18	2	1	2	2	2	1	2	2	3	3	4	4	4	3	3	3	2	2	3	3	2	1	2	2	3	4	3	3	3	3	2	2	2	4	3	3	2	2	1	1	1	1	1	1	1	1	1	1	1
18	2	1	2	2	2	1	2	2	3	3	4	4	4	3	3	3	2	2	3	3	2	1	2	2	3	4	3	3	3	3	2	2	2	4	3	3	2	2	1	1	1	1	1	1	1	1	1	1	1
22	2	1	2	1	3	1	2	2	3	2	2	2	4	3	3	3	3	2	3	4	4	3	4	4	3	2	2	3	3	3	4	2	3	2	3	3	2	2	2	2	2	1	1	2	2	2	2	2	2
23	2	1	2	2	3	1	3	3	3	4	2	3	2	3	2	3	4	4	4	3	4	2	4	4	3	2	3	3	2	3	1	2	4	2	3	3	1	1	1	1	1	1	1	1	1	1	1	1	1
20	2	0	2	2	3	1	3	3	3	3	3	3	3	3	3	3	3	3	3	3	3	3	3	3	3	3	4	3	3	3	3	2	3	3	2	3	2	2	2	2	1	1	1	1	1	1	1	1	2
19	2	1	2	1	3	1	3	3	3	3	3	3	3	3	3	3	3	3	3	3	3	3	3	3	3	3	3	3	3	3	3	3	3	3	3	3	2	2	2	2	1	1	1	1	1	1	1	2	2
19	2	1	2	1	1	1	3	1	3	2	3	2	4	1	2	4	3	4	4	3	4	4	1	2	4	3	3	3	4	4	4	3	3	3	3	3	1	1	1	1	1	1	1	1	2	2	2	2	2
20	2	1	2	1	3	1	3	3	3	4	4	2	3	3	3	4	2	3	4	3	3	4	2	3	4	2	3	4	3	3	4	2	3	2	3	3	2	2	2	1	1	1	1	1	1	1	1	1	1
18	2	1	2	1	1	1	3	3	4	5	3	1	4	4	5	5	3	3	4	4	3	3	4	3	4	3	2	2	2	2	2	2	2	4	2	3	2	2	1	1	1	1	1	1	1	1	1	1	1
21	2	0	2	2	3	1	4	3	3	4	2	3	4	3	3	4	3	3	3	4	4	3	3	2	2	3	3	3	4	4	3	3	2	3	3	4	1	1	1	1	1	1	1	1	1	1	1	1	1
21	2	1	2	2	3	1	3	3	3	4	4	3	4	3	4	4	2	4	4	3	4	4	3	4	2	2	3	4	2	4	2	2	3	2	2	4	2	1	1	1	1	1	1	1	1	1	1	1	2
21	2	0	2	1	3	1	3	3	3	3	3	3	4	3	4	4	3	3	3	3	3	3	2	3	3	4	3	4	2	3	4	3	4	4	3	3	1	1	1	1	1	1	1	1	1	1	1	1	1
18	2	0	2	2	1	1	3	4	3	4	3	1	4	3	3	4	4	3	3	3	3	4	4	3	2	3	4	4	4	3	4	3	4	5	4	4	2	2	2	1	1	1	1	1	1	1	1	1	1
19	3	1	1	1	2	1	3	2	2	2	1	2	2	2	2	2	1	1	2	2	2	1	3	1	1	2	2	2	4	4	1	2	2	5	4	2	2	2	2	1	1	1	1	1	1	1	1	1	1
20	3	1	1	1	3	1	2	1	2	2	2	2	1	2	2	2	1	3	2	2	2	2	3	1	1	2	2	2	3	4	1	3	2	5	3	3	2	1	1	1	1	1	1	1	1	1	1	1	1
18	3	1	1	1	1	1	2	1	2	2	2	1	1	2	2	2	2	3	3	4	2	3	3	3	3	1	2	2	1	5	1	1	2	4	4	2	2	2	1	1	1	1	1	1	2	2	2	2	2
19	3	0	1	1	3	1	3	3	2	3	3	2	4	2	3	3	3	3	3	3	3	3	3	3	2	2	3	3	2	4	3	2	3	3	4	3	2	2	2	1	1	1	1	1	1	1	1	1	1
19	3	1	1	1	3	1	4	3	4	3	2	3	4	3	3	4	3	3	4	3	3	4	3	2	3	2	2	2	3	4	3	3	3	2	4	3	2	2	2	1	1	1	1	2	2	2	2	2	2
18	3	1	2	2	1	1	1	1	3	3	3	1	3	1	1	1	1	1	1	2	1	3	1	1	3	1	2	3	1	5	3	1	1	5	3	3	2	2	2	1	1	1	1	1	1	1	1	2	2
21	1	1	1	1	3	1	2	2	3	1	2	3	3	5	3	3	4	3	2	4	2	2	3	1	3	2	3	3	4	4	3	2	3	4	3	2	1	1	1	1	1	1	1	1	1	1	1	1	1
19	2	1	1	2	2	1	2	1	3	3	1	2	1	1	2	2	1	1	2	1	2	2	1	2	1	1	3	2	1	4	2	1	2	4	5	3	2	1	1	1	1	1	1	1	1	1	1	1	1
20	2	0	1	1	2	1	2	2	2	2	3	2	2	2	2	2	2	2	2	2	2	2	2	2	3	2	2	2	2	4	3	2	3	3	3	3	1	1	1	1	1	1	1	1	1	1	1	1	1
20	2	0	1	1	2	1	2	2	2	2	3	2	2	2	2	2	2	2	2	2	2	2	2	2	3	2	2	2	2	4	3	2	3	3	3	3	1	1	1	1	1	1	1	1	1	1	1	1	1
19	2	0	1	2	2	1	2	3	3	4	3	1	3	3	2	3	1	1	2	3	2	4	2	1	3	1	1	3	2	4	3	1	2	2	2	3	1	1	1	1	1	1	1	1	1	1	1	1	1
20	2	1	1	1	3	1	2	3	2	2	3	2	3	2	3	3	3	3	3	1	3	3	2	3	3	2	2	2	2	3	3	2	3	4	3	3	1	1	1	1	1	1	1	1	1	1	1	1	1
21	2	1	1	2	3	1	3	3	3	3	1	2	3	4	2	5	1	3	2	2	4	3	2	2	3	3	3	3	1	3	3	3	2	4	2	4	2	2	1	1	1	1	1	2	2	2	2	2	2
21	2	1	2	1	3	1	2	1	3	1	1	1	1	1	1	1	1	1	1	1	1	1	1	1	1	1	1	1	1	5	1	1	1	5	3	2	2	2	2	1	1	1	1	1	1	1	1	2	2
20	2	1	2	2	2	1	3	2	2	3	3	2	3	3	2	4	2	3	3	4	2	2	3	3	3	2	3	3	1	3	2	2	3	4	2	3	1	1	1	1	1	1	1	1	1	1	1	1	1
20	2	1	2	2	3	1	2	3	2	2	4	3	3	3	2	3	3	2	2	4	1	3	3	2	2	4	3	3	4	3	3	4	3	3	3	2	2	2	2	2	1	1	1	1	1	1	1	1	1
23	2	1	2	2	3	1	3	3	3	2	2	3	2	2	2	4	2	1	3	4	3	4	2	3	4	4	1	3	2	4	4	4	3	5	2	2	2	2	2	2	1	1	1	1	1	1	1	1	1
19	2	1	2	2	1	1	3	3	3	3	4	2	4	3	1	3	3	4	3	4	3	2	4	1	1	1	3	3	4	4	3	2	3	4	3	3	2	2	1	1	1	1	1	1	1	1	1	1	1
21	2	1	2	1	3	1	3	3	3	3	2	4	3	2	2	4	3	4	3	2	3	3	2	4	3	2	3	1	5	5	4	2	3	3	3	2	2	2	2	2	1	1	1	1	1	1	1	1	1
20	2	0	2	2	3	1	4	3	4	3	3	2	2	2	3	4	5	3	4	2	3	3	3	4	3	3	3	4	3	3	3	4	3	4	2	3	1	1	1	1	1	1	1	1	1	1	1	2	2
18	2	1	2	2	1	1	3	3	4	5	3	1	4	4	5	5	3	3	3	4	4	2	4	3	4	3	5	2	2	1	2	3	2	3	3	3	2	2	1	1	1	1	1	1	1	1	1	1	1
18	3	1	1	1	1	1	3	3	5	5	3	2	2	3	4	5	1	3	3	3	3	5	3	1	4	1	2	2	3	3	2	1	2	5	2	5	2	2	2	1	1	1	1	1	1	2	2	2	2
22	3	1	2	2	3	1	1	1	1	1	1	1	1	1	1	1	1	1	1	1	1	1	1	1	1	1	1	3	1	3	2	1	2	4	1	1	1	1	1	1	1	1	1	1	1	1	1	1	1
20	3	1	2	1	3	1	2	2	2	2	2	2	3	3	2	2	2	3	2	2	2	2	2	1	2	1	2	3	3	4	3	2	2	4	2	2	1	1	1	1	1	1	1	1	1	1	1	1	1
19	3	1	2	1	3	1	4	4	4	4	3	4	5	4	3	4	4	3	4	4	3	3	4	4	4	3	4	3	5	3	4	3	2	3	3	4	2	2	1	1	1	1	1	1	1	1	1	1	1
19	1	0	1	1	1	2	2	2	3	2	2	2	2	2	3	3	2	3	2	2	2	3	2	2	1	1	2	2	3	4	2	2	2	5	3	3	2	2	2	1	1	1	1	1	1	1	1	1	1
22	1	0	1	2	3	2	2	3	4	2	3	3	3	3	2	3	3	2	3	3	3	2	4	1	2	2	2	3	3	4	2	3	2	5	3	3	1	1	1	1	1	1	1	1	1	1	1	1	1
20	1	0	2	2	3	2	2	2	2	3	1	2	3	1	1	2	2	3	2	2	2	4	1	3	2	2	2	2	3	4	3	2	1	4	3	2	1	1	1	1	1	1	1	1	1	1	1	1	1
20	1	0	2	2	3	2	3	1	2	3	1	2	1	2	2	5	1	2	2	1	2	2	1	1	3	1	2	4	5	4	3	1	1	3	5	2	2	2	2	1	1	1	1	1	1	1	2	2	2
20	1	0	2	2	2	2	3	3	3	3	2	2	4	1	3	4	2	2	3	2	3	4	1	2	2	1	3	4	3	4	4	1	2	4	3	3	1	1	1	1	1	1	1	1	1	1	1	1	1
20	1	0	2	2	3	2	5	1	5	5	1	5	5	1	3	5	1	1	1	5	1	1	5	1	1	1	1	1	5	5	5	5	1	5	5	1	1	1	1	1	1	1	1	1	1	1	1	1	1
19	2	0	1	2	2	2	1	2	2	2	2	2	2	2	2	2	2	2	2	2	2	2	3	2	1	2	2	2	2	3	1	2	2	4	3	3	1	1	1	1	1	1	1	1	1	1	1	2	2
20	2	0	1	1	1	2	3	2	2	2	3	3	2	1	1	3	1	3	2	1	3	2	2	3	1	1	1	3	3	5	1	1	3	3	3	4	1	1	1	1	1	1	1	1	1	1	1	1	1
20	2	0	1	1	3	2	2	1	3	3	3	2	2	3	2	2	1	1	1	4	1	1	4	1	1	1	3	5	1	4	2	1	2	4	5	3	1	1	1	1	1	1	1	1	1	1	1	1	1
18	2	0	1	1	1	2	1	1	1	2	3	3	1	3	2	4	2	3	1	4	3	1	3	2	1	2	3	3	3	2	3	2	4	5	2	2	1	1	1	1	1	1	1	1	1	1	1	1	1
21	2	1	1	1	2	2	5	2	3	3	4	3	4	2	3	2	3	4	4	3	2	4	4	2	4	3	2	1	3	4	4	2	5	2	2	3	1	1	1	1	1	1	1	2	2	2	2	2	2
22	2	0	2	1	3	2	3	3	3	4	3	2	5	1	2	3	2	3	3	2	2	2	1	2	2	1	2	2	3	4	3	1	2	1	4	2	2	2	2	1	1	1	1	1	1	1	1	1	1
24	1	1	1	1	2	2	2	1	2	2	2	2	4	2	2	1	1	2	2	2	2	3	1	1	2	1	2	3	2	4	4	1	1	5	2	3	2	2	2	1	1	1	1	1	1	1	1	1	1
19	1	0	2	2	2	2	3	3	3	3	4	2	3	3	4	3	2	2	3	3	3	4	3	3	4	2	3	3	4	3	3	3	2	4	3	3	2	2	2	1	1	1	1	1	1	1	1	2	2
20	1	0	2	1	3	2	3	3	3	4	3	2	2	3	3	3	4	2	3	4	3	4	3	3	3	3	3	3	4	3	4	4	3	4	3	4	2	1	1	1	1	1	1	1	1	1	1	1	1
19	2	0	1	1	3	2	2	3	2	2	2	1	2	2	1	2	1	1	2	3	1	2	2	1	1	1	2	2	3	4	2	2	2	5	3	2	2	1	1	1	1	1	1	1	1	1	1	2	2
20	2	1	1	1	3	2	3	1	2	3	1	3	3	1	2	2	2	2	2	2	3	2	2	2	2	1	1	2	2	4	3	1	2	3	3	2	2	2	1	1	1	1	1	1	1	1	1	1	1
19	2	0	1	2	3	2	2	2	2	2	2	2	2	2	4	2	2	2	2	2	2	2	2	2	2	2	2	2	3	4	3	2	2	4	2	4	2	2	2	2	1	1	1	1	1	1	1	2	2
19	2	0	1	1	3	2	3	2	3	3	4	2	4	2	3	2	2	3	3	1	3	3	1	4	4	1	2	3	3	3	2	1	3	3	1	3	1	1	1	1	1	1	1	1	1	1	1	1	1
20	2	0	1	2	3	2	4	3	3	2	3	3	5	2	2	4	1	3	2	2	4	1	2	1	1	2	2	2	2	3	4	2	3	4	2	3	2	2	2	2	1	1	1	1	1	1	1	1	2
18	2	1	1	1	1	2	3	3	2	4	3	2	4	3	3	3	3	2	2	3	3	2	2	3	3	3	3	3	2	3	2	2	3	3	3	3	2	2	2	1	1	1	1	1	1	1	1	1	2
18	2	0	1	1	1	2	3	2	3	2	4	2	4	4	3	3	3	2	3	4	3	3	4	2	2	2	3	3	3	4	4	2	3	4	3	3	1	1	1	1	1	1	1	1	1	1	1	1	1
23	2	1	2	2	2	2	2	1	2	2	1	2	3	1	2	2	1	3	2	1	2	2	1	2	2	1	2	3	3	4	3	1	3	4	2	3	1	1	1	1	1	1	1	1	1	1	1	1	1
19	2	1	2	2	1	2	2	1	3	2	3	2	3	2	3	2	1	2	2	1	2	3	1	2	2	1	3	3	1	4	2	1	3	3	1	3	2	2	1	1	1	1	1	1	1	1	1	2	2
21	2	1	2	1	3	2	1	1	3	1	1	3	4	1	3	3	1	3	3	2	3	1	1	3	3	1	3	3	1	4	3	1	3	5	3	3	1	1	1	1	1	1	1	1	1	1	1	1	1
21	2	1	2	2	3	2	2	2	2	3	3	1	3	3	2	3	2	1	2	3	2	4	3	2	2	2	2	2	3	3	3	2	3	3	4	2	2	1	1	1	1	1	1	1	1	1	1	1	2
22	2	0	2	2	3	2	3	3	3	2	3	3	3	2	3	2	3	3	2	2	3	2	2	3	2	2	3	3	2	4	2	2	2	4	4	3	2	2	1	1	1	1	1	2	2	1	1	1	1
19	2	1	2	1	2	2	3	2	3	4	4	3	1	4	1	1	4	3	2	5	3	4	4	2	3	3	2	4	2	4	1	3	2	2	3	2	2	2	2	1	1	1	1	1	1	1	1	2	2
20	2	0	2	2	3	2	1	2	3	2	3	2	3	3	2	3	2	2	3	2	2	3	2	1	1	2	2	2	2	4	3	2	2	4	3	4	1	1	1	1	1	1	1	1	1	1	1	1	1
18	2	1	2	2	1	2	3	3	2	3	4	1	4	3	2	4	2	3	3	4	3	3	3	2	1	2	3	2	1	5	3	2	2	3	2	3	2	2	1	1	1	1	1	1	1	1	1	1	2
19	1	1	2	2	1	2	1	3	2	2	3	2	3	2	2	3	3	2	2	4	2	4	3	2	2	2	2	2	3	4	2	2	1	3	5	2	2	2	2	1	1	1	1	1	1	1	2	2	2
21	2	0	1	1	3	2	3	3	3	2	5	1	3	4	3	3	3	1	3	5	2	5	4	3	3	3	3	5	2	4	3	3	2	4	4	3	1	1	1	1	1	1	1	1	1	1	1	1	1
20	3	1	2	2	3	2	3	2	3	5	5	5	4	4	5	5	4	5	4	3	5	5	4	5	4	3	4	4	4	2	5	4	5	1	3	4	2	1	1	1	1	1	1	1	1	1	1	1	1
21	1	1	1	1	2	3	2	2	3	2	2	2	2	1	2	2	1	2	2	1	2	2	4	2	2	1	2	2	2	4	1	1	2	5	5	2	2	2	2	1	1	1	1	1	1	1	1	2	2
20	1	0	1	1	3	3	2	2	2	3	4	2	4	2	3	4	3	2	2	2	2	2	2	2	2	3	2	4	4	4	2	2	2	4	3	2	2	1	1	1	1	1	1	1	1	1	1	1	1
19	1	0	2	2	2	3	2	2	2	2	2	2	2	2	2	2	2	2	2	2	2	2	2	2	2	2	2	3	2	4	2	2	2	4	2	2	1	1	1	1	1	1	1	1	1	1	1	1	1
20	1	0	2	2	3	3	3	3	3	2	3	2	5	1	3	3	1	2	3	2	3	3	1	2	3	1	3	4	1	4	3	1	3	3	4	3	1	1	1	1	1	1	1	1	1	1	2	2	2
20	2	0	2	2	2	3	2	2	3	3	2	2	3	3	2	4	3	2	2	3	2	2	2	1	1	1	3	3	1	4	1	2	3	4	2	4	1	1	1	1	1	1	1	1	1	1	1	1	1
22	2	0	2	2	3	3	3	2	3	3	2	2	2	2	3	2	2	3	3	3	3	2	2	4	3	2	3	4	3	2	3	5	2	3	4	3	1	1	1	1	1	1	1	1	1	1	1	1	1
20	3	0	2	2	3	3	2	2	2	2	2	4	2	2	2	2	2	3	2	2	3	2	2	2	2	1	3	3	1	3	2	2	3	3	2	2	1	1	1	1	1	1	1	1	1	1	1	1	1
21	1	1	1	1	3	3	2	2	3	3	1	3	3	1	2	3	2	3	2	2	2	2	1	2	1	2	3	3	1	3	1	2	2	4	3	3	2	2	2	1	1	1	1	1	1	1	1	2	2
20	2	1	1	1	3	3	1	3	2	3	3	1	1	4	2	3	2	2	2	3	2	2	4	2	1	2	2	2	1	4	2	3	1	4	3	2	2	2	2	1	1	1	1	1	1	1	1	2	2
20	2	1	2	2	3	3	3	3	3	3	4	1	4	1	3	3	2	3	3	3	2	3	2	3	2	2	3	3	4	4	4	2	2	4	5	3	2	2	1	1	1	1	1	1	1	1	2	2	2
23	1	0	2	2	2	3	2	3	2	2	4	2	2	3	3	3	3	3	4	4	1	5	2	4	5	5	3	4	2	2	4	1	5	1	1	3	2	2	2	2	2	2	2	2	2	2	2	2	2
23	1	0	2	2	2	3	2	3	2	2	4	2	2	3	3	3	3	3	4	4	1	5	2	4	5	5	3	4	2	2	4	1	5	1	1	3	2	2	2	2	2	2	2	2	2	2	2	2	2
18	2	0	1	1	2	3	1	1	2	2	2	2	1	1	1	2	1	2	1	3	2	2	2	1	1	2	1	2	1	4	1	1	1	5	1	2	2	1	1	1	1	1	1	1	1	1	1	1	1
20	2	1	2	1	3	3	2	1	2	3	1	2	5	1	2	4	1	2	2	1	1	1	1	2	2	1	2	3	1	4	1	1	1	5	4	3	2	2	2	1	1	1	1	1	1	1	2	2	2
20	2	0	2	2	3	3	3	4	3	3	1	2	1	1	2	2	3	3	3	3	2	3	2	2	2	3	2	4	3	3	4	2	2	4	3	3	1	1	1	1	1	1	1	1	1	1	1	1	1
20	3	0	1	1	3	3	2	4	4	3	5	2	5	3	4	3	4	4	2	3	2	4	3	3	1	4	4	4	5	5	5	3	3	4	5	4	2	2	2	2	2	2	2	1	1	1	1	1	1
20	1	0	1	1	3	3	2	2	3	1	2	3	1	3	2	2	3	2	2	4	3	2	2	1	1	2	2	2	1	3	1	2	3	5	3	3	1	1	1	1	1	1	1	1	1	1	1	1	1
19	1	1	2	1	1	3	2	2	3	1	3	1	5	1	2	2	2	1	2	2	2	2	1	1	1	1	2	3	3	4	3	4	2	5	4	3	2	2	2	1	1	1	1	1	1	1	1	1	1
18	2	0	1	2	2	3	1	2	2	1	1	1	2	1	1	2	3	1	1	2	1	2	1	1	2	1	1	2	3	4	3	1	3	4	2	3	1	1	1	1	1	1	1	1	1	1	1	1	1
18	2	0	1	2	2	3	1	2	2	1	1	1	2	1	1	2	3	1	1	2	1	2	1	1	2	1	1	2	3	4	3	1	3	4	2	3	1	1	1	1	1	1	1	1	1	1	1	1	1
19	2	1	2	2	1	3	3	2	2	2	2	2	4	2	1	3	2	2	3	2	3	3	2	2	2	1	2	3	2	4	3	1	3	3	3	3	1	1	1	1	1	1	1	1	1	1	1	2	2
18	2	1	2	1	1	3	2	2	2	3	3	2	2	3	3	3	3	2	2	4	2	3	3	2	2	3	2	3	2	4	2	3	3	3	2	3	1	1	1	1	1	1	1	1	1	1	1	1	1
20	2	0	2	1	1	3	2	3	2	3	3	2	3	2	2	2	2	2	2	2	2	3	4	2	4	4	2	4	4	3	4	2	2	4	3	3	1	1	1	1	1	1	1	1	1	1	1	1	1
19	2	0	2	1	3	3	4	3	4	3	4	2	4	3	3	4	3	4	4	4	4	4	4	4	3	3	3	4	4	2	4	4	3	2	4	3	1	1	1	1	1	1	1	1	1	1	1	2	2
19	1	0	2	2	2	3	4	2	3	4	3	3	3	3	2	3	2	3	4	3	4	3	3	4	3	2	3	4	4	3	4	3	3	3	2	4	2	2	2	1	1	1	1	1	1	1	1	1	1
[truncated: 33 more columns]
